# Supplementary material for: Spatially-resolved transcriptomics reveal macrophage heterogeneity and prognostic significance in diffuse large B-cell lymphoma
Source: Nat Commun. 2024 Mar 8;15:2113. doi: 10.1038/s41467-024-46220-z (PMC10923916; doi:10.1038/s41467-024-46220-z)
Supplement: Supplementary file 4 — Supplementary Data 1 [file 41467_2024_46220_MOESM4_ESM.xlsx]

## Sheet: Sheet1
Supplementary Data 1. The DEGs of the comparsion between LZ and DZ
LZ vs DZ (full region) from our DSP data											LZ vs DZ from L’Imperio et al
DEGs upregulated in LZ					DEGs upregulated in DZ					DEGs upregulated in LZ					DEGs upregulated in DZ
Ranking	Gene	Log2FC	Adjusted P value		Ranking	Gene	Log2FC	Adjusted P value		Ranking	Gene	Log2FC	Adjusted P value		Ranking	Gene	Log2FC	Adjusted P value
1	CD83	2.24	0.0047		1	AICDA	2.5	0.0047		1	CD83	1.6	1.3e-06		1	CXCR4	1.49	4.9e-07
2	C3	2.46	0.0047		2	BMP7	1.87	0.0053		2	EGR2	1.27	1.3e-06		2	AICDA	2.07	4.9e-07
3	FCER2	2.64	0.0053		3	PLK1	1.71	0.0053		3	CXCL13	1.91	3.5e-06		3	MME	1.25	3.5e-06
4	PRDM1	1.64	0.0061		4	AURKB	1.5	0.0053		4	BCL2A1	1.42	3.5e-06		4	CDC25B	1.39	5e-06
5	CXCL13	2.76	0.008		5	UBE2C	1.72	0.0053		5	DUSP2	1.36	5e-06		5	MDM2	1.11	5.4e-06
6	ITK	1.5	0.0084		6	TOP2A	1.62	0.0053		6	DSP	1.46	5.4e-06		6	TCF3	0.99	1.2e-05
7	IL21	1.39	0.0085		7	MKI67	1.52	0.0053		7	SAMSN1	0.95	8.2e-06		7	FANCA	0.89	1.5e-05
8	CR2	1.86	0.0085		8	PRC1	1.57	0.0053		8	CR2	1.71	1.2e-05		8	AURKA	1.08	1.5e-05
9	EGR2	1.99	0.0085		9	STMN1	1.56	0.0053		9	EGR1	1.35	1.2e-05		9	SMARCA4	0.88	1.5e-05
10	HLA-DQA1	1.29	0.01		10	MME	1.5	0.0053		10	FCER2	1.35	1.5e-05		10	PRC1	1.37	1.5e-05
11	BCL2A1	2.45	0.01		11	CENPF	1.51	0.0061		11	IL6ST	1.2	1.7e-05		11	RAD21	0.95	2e-05
12	IL6ST	1.48	0.012		12	CDK1	1.33	0.0061		12	CD2	0.83	1.7e-05		12	PLK1	1.61	2.3e-05
13	JUNB	1.31	0.012		13	TCF3	1.42	0.0078		13	EBI3	1.4	1.9e-05		13	STMN1	1.46	2.9e-05
14	JAK3	1.2	0.013		14	ANLN	1.39	0.0085		14	MAF	1.03	2.9e-05		14	TCL1A	1.02	3.5e-05
15	CCND2	1.37	0.013		15	CCNB1	1.35	0.0085		15	VCAM1	1.69	2.9e-05		15	CCND3	0.74	3.8e-05
16	IL15RA	1.19	0.013		16	CEP55	1.19	0.01		16	CLU	1.95	2.9e-05		16	CENPF	1.57	4.8e-05
17	CLU	1.86	0.013		17	FOXM1	1.23	0.01		17	CSF2RB	0.81	3.6e-05		17	TOP2A	1.67	4.8e-05
18	DUSP2	1.68	0.013		18	CDC20	1.51	0.011		18	NFKBIA	1.16	3.9e-05		18	CDC20	1.57	5.6e-05
19	SAMSN1	1.37	0.013		19	CDC25B	1.22	0.011		19	CD3E	0.97	4.4e-05		19	BLK	0.75	5.6e-05
20	TNFRSF9	1.8	0.013		20	RRM2	1.15	0.012		20	JAK3	0.96	7.8e-05		20	PTTG1	0.92	8.1e-05
21	TRAC	1.23	0.014		21	H3C8	1.32	0.013		21	NFKB2	1.08	8.1e-05		21	BIRC5	1.41	8.7e-05
22	STAT4	1.11	0.014		22	DTX1	1.24	0.013		22	JUNB	0.95	9.9e-05		22	CDK1	1.29	8.9e-05
23	CXCL6	1.55	0.015		23	CCND3	1.14	0.013		23	CD55	0.68	0.0001		23	UBE2C	1.39	9e-05
24	ICOS	1.36	0.015		24	CDKN2C	1.05	0.013		24	TRBC1	1.46	0.0001		24	KIF2C	1.06	9.3e-05
25	TCF7	2.07	0.015		25	BIRC5	1.06	0.013		25	TNFRSF9	1.01	0.00014		25	NSD2	0.87	9.9e-05
26	HLA-F	1.3	0.016		26	KIF2C	1.04	0.014		26	TNC	0.86	0.00014		26	CCNB1	1.36	9.9e-05
27	DSP	1.38	0.016		27	PTTG1	1.18	0.014		27	HLA-DQA1	0.97	0.00019		27	TTK	0.98	0.0001
28	NFKBIE	1.07	0.017		28	H2AX	1.11	0.014		28	NR4A1	0.6	0.00022		28	MKI67	1.47	0.0001
29	VSIR	1.31	0.018		29	NUF2	1.18	0.015		29	NGFR	1.1	0.00025		29	MYBL2	0.9	0.0001
30	C4B	1.28	0.018		30	NDC80	1.17	0.015		30	ZAP70	0.87	0.00029		30	DTX1	0.87	0.00011
31	IL2RG	1.3	0.018		31	SERINC2	1.28	0.015		31	NFKBIE	0.72	0.00029		31	MAP2K1	0.71	0.00014
32	HLA-A	1.22	0.018		32	SMARCA4	0.98	0.015		32	HLA-B	0.64	0.00029		32	ANLN	1.18	0.00019
33	NFKB2	1.28	0.018		33	TTK	1.11	0.016		33	MS4A1	0.64	0.00029		33	H3C10	1.3	0.00019
34	TNFRSF14	1.44	0.02		34	FANCA	1.16	0.018		34	C1S	0.85	0.00029		34	POU2AF1	0.62	0.00019
35	HLA-B	0.98	0.02		35	H3C2	1.26	0.021		35	HLA-DQB1	0.82	0.0003		35	DNMT1	0.63	0.00019
36	GADD45G	1.32	0.02		36	E2F1	0.98	0.022		36	PDCD1	1.26	0.0003		36	NDC80	1.07	0.00022
37	DTX3L	1.03	0.02		37	RFC3	1.01	0.022		37	CD200	0.79	0.00032		37	TYMS	0.96	0.00022
38	GPX1	0.93	0.02		38	WDR76	0.9	0.023		38	IL32	0.69	0.00038		38	MELK	0.79	0.00024
39	CD48	0.97	0.02		39	MYBL2	1.35	0.025		39	IL2RG	0.78	0.00041		39	CDKN2C	0.64	0.00028
40	SLAMF1	1.39	0.02		40	CXCR4	1.19	0.025		40	LTA	0.6	0.00041		40	NUF2	1.13	0.00028
41	FYN	1.09	0.022		41	NDC1	1.16	0.026		41	CD3D	0.87	0.00045		41	NDC1	0.84	0.00029
42	CD44	0.95	0.022		42	MAP4K2	0.87	0.026		42	CCND2	0.87	0.00047		42	EZH2	0.58	0.00036
43	TAP1	0.96	0.022		43	PRKAR2B	1.17	0.029		43	TCF7	0.89	0.00048		43	AURKB	1.3	0.00037
44	ICAM3	1.03	0.023		44	H3C10	1.17	0.03		44	CD44	0.77	0.00048		44	H2AX	0.94	0.00037
45	MYC	1.38	0.023		45	DNMT1	0.9	0.03		45	SBNO2	0.58	0.00052		45	IL4R	0.67	0.00037
46	EGR1	1.08	0.024		46	CDC7	0.92	0.034		46	BIRC3	0.57	0.00056		46	UBE2T	0.78	0.00037
47	CTLA4	1.93	0.025		47	TYMS	0.93	0.037		47	HLA-A	0.84	0.00061		47	CDC25C	0.79	0.00037
48	LGALS3	1.26	0.026		48	ACSF3	0.77	0.038		48	SMAD9	0.63	0.00062		48	RFC3	0.91	0.0004
49	SOCS3	1.77	0.026		49	NSD2	0.91	0.038		49	HLA-C	0.68	0.00065		49	CD38	0.67	0.00041
50	CXCL16	0.99	0.027		50	CCNA2	1.16	0.038		50	HEY1	0.5	0.0007		50	CCNA2	1.15	0.00042
51	BMI1	1.22	0.027		51	AURKA	0.9	0.038		51	JAK2	0.75	0.00072		51	E2F5	0.49	0.00045
52	MAML2	1.37	0.029		52	UBE2T	0.86	0.04		52	DDIT4	0.59	0.00072		52	HELLS	0.61	0.00046
53	ESR1	0.92	0.029		53	TNFSF8	0.91	0.04		53	CTSH	0.69	0.00078		53	E2F1	0.6	0.00053
54	BTLA	1.19	0.029		54	POU2AF1	0.79	0.04		54	SLC2A1	0.78	0.0008		54	WDR76	0.75	0.00055
55	NECTIN2	1.1	0.03		55	PHGDH	0.79	0.041		55	ICOS	0.57	0.00082		55	H3C8	1.37	0.00057
56	NFKBIA	1.28	0.033		56	PBK	0.93	0.042		56	SOX9	0.66	0.00085		56	CD79B	0.59	0.00057
57	FCGR2B	1.16	0.035		57	PIM1	0.86	0.042		57	TYMP	0.73	0.00096		57	BMP7	0.87	0.00057
58	CDH11	1.15	0.036		58	TCL1A	1.03	0.043		58	VEGFA	0.71	0.00098		58	CCNE2	0.69	0.00061
59	CD63	1.1	0.036		59	RAD21	0.84	0.043		59	SOCS3	0.62	0.0011		59	CDKN2D	0.72	0.00062
60	CD4	1.18	0.036		60	ISG20	0.86	0.044		60	BMI1	0.73	0.0012		60	MSH6	0.48	0.00063
61	GNG4	1.75	0.038		61	CD27	1.05	0.044		61	ITGB4	0.64	0.0014		61	IL10RA	0.48	0.00063
62	TYMP	0.92	0.038		62	CD38	0.8	0.044		62	IL6R	0.64	0.0014		62	ANP32B	0.51	0.00078
63	TLR4	0.98	0.038		63	MSH6	0.76	0.046		63	TRAC	0.72	0.0015		63	FOXM1	1.41	0.00078
64	TAPBP	0.76	0.038							64	IL2RB	0.57	0.0016		64	CD27	0.68	0.00079
65	TRBC1	1.72	0.04							65	ITGB2	0.8	0.0016		65	CDC7	0.59	0.00083
66	VCAM1	1.11	0.041							66	ICAM3	0.5	0.0016		66	SLAMF6	0.53	0.00098
67	ITGB2	1.04	0.042							67	CEBPB	0.75	0.0017		67	CEP55	0.91	0.00099
68	SLC2A1	0.87	0.042							68	GNG4	0.72	0.0017		68	GNG7	0.62	0.0011
69	HLA-C	1	0.042							69	B2M	0.54	0.0018		69	MCM7	0.7	0.0014
70	PLD1	0.87	0.042							70	DSC3	0.56	0.0018		70	PIM1	0.58	0.0015
71	MAPK8IP1	0.87	0.042							71	HLA-F	0.91	0.0019		71	H3C2	1.38	0.0015
72	POLR1B	0.81	0.042							72	PFKFB3	0.72	0.0021		72	MEN1	0.46	0.0016
73	BATF	1.34	0.042							73	TAP1	0.45	0.0022		73	TFDP1	0.54	0.0016
74	MAF	1.37	0.042							74	SPIB	0.49	0.0022		74	TUBB	0.81	0.0017
75	NOTCH1	1.08	0.042							75	FYN	0.72	0.0022		75	WEE1	0.49	0.0018
76	C1S	1.01	0.043							76	IDO1	0.74	0.0022		76	RRM2	0.94	0.0018
77	TNFAIP3	0.97	0.044							77	TNFRSF1B	0.54	0.0022		77	TERT	0.49	0.0018
78	IRF4	1.27	0.044							78	TNFAIP3	0.71	0.0022		78	RAD51	0.74	0.0019
79	IGF2R	0.74	0.045							79	LAT	0.75	0.0023		79	MAP4K2	0.49	0.0019
80	ITGB3	0.73	0.045							80	LCK	0.51	0.0026		80	HMGB1	0.78	0.0019
81	C2	1.16	0.046							81	DUSP10	0.45	0.0027		81	H3-3A	0.46	0.0019
82	TIGIT	1.3	0.046							82	CD6	0.67	0.0028		82	PKMYT1	0.53	0.0021
83	SH2D1A	1.21	0.046							83	HLA-E	0.65	0.0028		83	LIG4	0.61	0.0021
										84	CD48	0.46	0.0029		84	OAZ1	0.47	0.0022
										85	NECTIN2	0.44	0.0029		85	SMC1A	0.46	0.0022
										86	C3	0.98	0.0029		86	MBNL1	0.4	0.0023
										87	TIGIT	0.68	0.003		87	PHGDH	0.62	0.0024
										88	TLR4	0.61	0.003		88	MDM4	0.47	0.0024
										89	CAPN2	0.63	0.003		89	BRIP1	0.58	0.0026
										90	IL13RA1	0.53	0.0032		90	PRKAR2B	0.63	0.0026
										91	PLCB4	0.72	0.0034		91	POLD4	0.52	0.0027
										92	TRAF1	0.54	0.0034		92	BRCA1	0.73	0.0032
										93	STAT6	0.61	0.0035		93	DDB2	0.45	0.0033
										94	SERINC5	0.48	0.0036		94	ATM	0.45	0.0033
										95	BATF	0.72	0.0038		95	PCNA	0.68	0.0033
										96	MYC	0.63	0.004		96	RASAL1	0.59	0.0034
										97	TNFRSF14	0.55	0.004		97	CHEK1	0.67	0.0034
										98	TRAF3	0.46	0.004		98	MCM5	0.63	0.0036
										99	LAMA3	0.51	0.0041		99	MDC1	0.44	0.0037
										100	FN1	0.9	0.0042		100	FANCG	0.49	0.0042
										101	IRF4	1.01	0.0042		101	TAPBPL	0.37	0.0049
										102	HSP90B1	0.86	0.0044		102	GADD45B	0.45	0.0058
										103	RELB	0.48	0.0046		103	TICAM1	0.4	0.0071
										104	SH2D1A	0.66	0.0047		104	SMC3	0.35	0.0072
										105	CTLA4	0.51	0.005		105	MCM4	0.72	0.0077
										106	GAS1	0.64	0.0052		106	CDK2	0.45	0.0077
										107	CD63	0.67	0.0054		107	ISG20	0.43	0.0081
										108	COL27A1	0.76	0.0055		108	PRKDC	0.39	0.0081
										109	IFNGR1	0.49	0.0058		109	MCM2	0.64	0.0082
										110	RRAD	0.59	0.0058		110	ARID2	0.38	0.0082
										111	IL7	0.58	0.0059		111	RFC4	0.48	0.0082
										112	SERPING1	0.47	0.0059		112	SKP2	0.36	0.0084
										113	ACY1	0.45	0.0059		113	LTB	0.55	0.0095
										114	ITK	0.51	0.0059		114	POLR2D	0.34	0.0097
										115	GIMAP4	0.48	0.0071		115	NF1	0.37	0.011
										116	DLL1	0.52	0.0073		116	BCL6	0.33	0.011
										117	TMEM163	0.57	0.0076		117	RB1	0.33	0.012
										118	GATA2	0.38	0.0077		118	FEN1	0.54	0.012
										119	ICAM1	0.57	0.0077		119	IFI16	0.44	0.013
										120	MFGE8	0.88	0.0081		120	TLK2	0.32	0.013
										121	TGFB1	0.41	0.0081		121	TCL1B	0.37	0.014
										122	CXCL14	0.49	0.0087		122	MAPK1	0.29	0.014
										123	PRDM1	0.67	0.0096		123	ORC6	0.58	0.014
										124	IFITM1	0.47	0.0096		124	PPP3CB	0.3	0.014
										125	ZC3H12A	0.43	0.0096		125	PVRIG	0.46	0.016
										126	NCR1	0.41	0.0099		126	ACSF3	0.41	0.016
										127	MAP3K5	0.39	0.01		127	PPP3R1	0.38	0.017
										128	ITGAX	0.48	0.01		128	FANCB	0.52	0.019
										129	TCF7L1	0.4	0.011		129	ITGB1	0.33	0.019
										130	MAP3K8	0.45	0.012		130	MICB	0.5	0.019
										131	TNFRSF1A	0.39	0.013		131	STAG2	0.32	0.02
										132	FGF11	0.55	0.013		132	TNFRSF17	0.41	0.021
										133	IL21R	0.44	0.013		133	RAC1	0.3	0.021
										134	HLA-DRA	0.48	0.013		134	CREBBP	0.28	0.021
										135	CD69	0.42	0.013		135	MSH2	0.36	0.022
										136	CR1	0.51	0.014		136	IRF8	0.44	0.022
										137	CD46	0.42	0.014		137	RICTOR	0.31	0.023
										138	LGALS3	0.43	0.014		138	RASGRP2	0.41	0.023
										139	PMAIP1	0.38	0.014		139	SLC25A1	0.32	0.024
										140	IL21	0.68	0.014		140	NASP	0.37	0.024
										141	PDPN	0.52	0.015		141	JADE1	0.36	0.024
										142	STAT3	0.41	0.017		142	UBB	0.35	0.025
										143	PLD1	0.33	0.017		143	SRSF2	0.3	0.025
										144	RASA4	0.43	0.017		144	NUP107	0.29	0.026
										145	MMP9	0.79	0.017		145	GADD45A	0.45	0.027
										146	CXCR5	0.33	0.019		146	MX1	0.44	0.028
										147	NFKB1	0.37	0.019		147	LILRB2	0.5	0.028
										148	IER3	0.47	0.019		148	CDC25A	0.44	0.03
										149	TNFRSF25	0.4	0.02		149	MET	0.41	0.031
										150	TNF	0.38	0.02		150	PBRM1	0.38	0.032
										151	CD247	0.36	0.021		151	MFNG	0.37	0.033
										152	CD7	0.35	0.022		152	EWSR1	0.3	0.036
										153	CLEC7A	0.29	0.022		153	PSMB7	0.31	0.036
										154	HLA-DOA	0.38	0.022		154	NSD3	0.28	0.037
										155	POU2F2	0.34	0.023		155	XRCC4	0.32	0.038
										156	CD4	0.47	0.024		156	APOM	0.36	0.038
										157	LY6E	0.46	0.024		157	CDC6	0.41	0.038
										158	STAT1	0.35	0.025		158	NDUFA12	0.37	0.038
										159	GATA3	0.43	0.025		159	TANK	0.28	0.04
										160	TNFRSF4	0.41	0.025		160	MTF2	0.28	0.04
										161	RASGRF1	0.31	0.025		161	SH2B2	0.33	0.041
										162	IL18	0.5	0.025		162	CTCFL	0.34	0.041
										163	COLEC12	0.49	0.025		163	TSC1	0.4	0.042
										164	APP	0.48	0.026		164	SYK	0.3	0.045
										165	CD3G	0.49	0.027		165	KDM6A	0.3	0.045
										166	CD40	0.46	0.027		166	ETS1	0.26	0.048
										167	SLAMF1	0.43	0.027		167	MTOR	0.25	0.048
										168	LAMC2	0.36	0.028
										169	CEBPA	0.48	0.029
										170	IL15RA	0.3	0.029
										171	HCK	0.42	0.031
										172	NLRC5	0.42	0.033
										173	DST	0.37	0.033
										174	HLA-DPA1	0.35	0.036
										175	PTCH1	0.38	0.038
										176	GADD45G	0.42	0.038
										177	POLR1B	0.36	0.038
										178	IKBKE	0.29	0.039
										179	GNG12	0.37	0.04
										180	PRKAR1B	0.37	0.04
										181	DNMT3A	0.35	0.043
										182	CDH1	0.46	0.043
										183	CYLD	0.3	0.045
										184	IRF3	0.32	0.045
										185	TFE3	0.32	0.045
										186	ESR1	0.34	0.046
										187	HSPB1	0.29	0.047
Differential expressed gene lists, DEGs; Fold change, FC. P values were determined by two tailed moderated t-test (BH corrected). Genes ranked by P value.
