# Supplementary material for: Spatially-resolved transcriptomics reveal macrophage heterogeneity and prognostic significance in diffuse large B-cell lymphoma
Source: Nat Commun. 2024 Mar 8;15:2113. doi: 10.1038/s41467-024-46220-z (PMC10923916; doi:10.1038/s41467-024-46220-z)
Supplement: Supplementary file 5 — Supplementary Data 2 [file 41467_2024_46220_MOESM5_ESM.xlsx]

## Sheet: Sheet1
Supplementary Data 2. The gene lists of all MacroSigs with corresponding log2FC and adjusted P value
GC vs IF											DZ vs LZ										DLBCL vs RLT
MacroSig1 (GC)					MacroSig2 (IF)					MacroSig3 (LZ)					MacroSig4 (DZ)					MacroSig5 (RLT)					MacroSig6 (DLBCL)
Ranking	Gene	Log2FC	Adjusted P value		Ranking	Gene	Log2FC	Adjusted P value		Ranking	Gene	Log2FC	Adjusted P value		Ranking	Gene	Log2FC	Adjusted P value		Ranking	Gene	Log2FC	Adjusted P value		Ranking	Gene	Log2FC	Adjusted P value
1	RGS13	3.36	1.2e-46		1	PLAC8	3.44	7e-46		1	CXCL13	2.31	8.1e-15		1	C1QA	2.02	7.4e-13		1	FDCSP	6.37	8.9e-55		1	C1QB	4.37	1.5e-28
2	HMCES	2.74	2.8e-39		2	DNASE1L3	3.99	1.1e-45		2	CLU	1.24	3.3e-12		2	CD163L1	1.68	1.7e-12		2	CR2	3.78	1.3e-48		2	FGL2	3.1	3.2e-28
3	H4C13	2.07	6.6e-39		3	FGL2	3.1	3e-39		3	C3	1.42	9.8e-11		3	C1QC	2.01	1e-10		3	FCAMR	3.06	1.5e-44		3	CCL4L2	2.59	1.8e-27
4	H4C15	2.08	1.2e-38		4	C1QB	2.78	5.6e-32		4	TIGIT	1.24	3.1e-09		4	A2M	1.21	6.7e-10		4	IGHG1	5.74	5e-37		4	CXCL9	4.05	8.2e-25
5	RARRES1	3.55	5.7e-38		5	SULF2	2.36	7.5e-32		5	CHI3L1	1.51	1.1e-08		5	C1QB	1.39	1.1e-09		5	CLU	4.87	1e-35		5	C1QA	3.13	3e-24
6	MEF2B	2.74	5.7e-38		6	IFITM1	1.8	1.9e-29		6	TOX2	1.32	1.6e-08		6	SLC40A1	1.18	1.2e-09		6	IGHG3	4.65	4.8e-34		6	LILRB2	2.14	7.7e-23
7	H3C2	2.46	1.5e-37		7	C1QC	2.41	1.9e-28		7	PRKCH	1.06	2.7e-08		7	LIPA	1.12	2.3e-08		7	IGHG4	4.52	5.1e-34		7	SERPINA1	1.82	5e-21
8	TSPAN10	3.28	2.7e-37		8	DCN	2.67	3.1e-28		8	JAK3	0.87	2.7e-08		8	CXCR4	0.59	3.5e-08		8	CDC42EP4	2.5	1.6e-33		8	EMILIN2	1.57	6.3e-21
9	MARCKSL1	1.96	3.7e-37		9	DUSP6	1.78	3.4e-28		9	CSTA	0.69	2.1e-07		9	CD163	1.4	6.7e-08		9	IGHG2	4.52	4.2e-33		9	C1QC	2.97	7.2e-20
10	DEF8	2.12	1.3e-36		10	LGALS2	2.49	1.2e-27		10	CDC42EP4	0.92	4.3e-07		10	LGMN	1.48	1.7e-07		10	H2BC6	2.84	7.5e-33		10	C1orf162	1.75	1.5e-19
11	H4C4	2.08	2.1e-36		11	C1QA	2.06	2.2e-25		11	TRBC1	1.15	5e-07		11	CTSB	0.85	1.1e-06		11	SERPINE2	2.5	4.7e-32		11	MCTP1	1.56	4.4e-19
12	H2AC12	2.35	3.4e-36		12	LUM	2.71	5.8e-25		12	IL2RB	1.08	5.2e-07		12	MS4A6A	0.82	1.1e-06		12	DSP	2.21	1.2e-29		12	FOS	2.84	3.9e-18
13	H1-5	2.38	6.7e-36		13	S100A4	1.49	1.1e-24		13	SPOCK2	0.97	6.7e-07		13	C3AR1	0.77	1.1e-06		13	CXCL14	2.15	1.4e-27		13	CSF3R	1.52	5.3e-18
14	GPNMB	2.53	1e-35		14	FGR	2.19	1.4e-23		14	ZBED6CL	0.82	8.1e-07		14	PDK4	1.11	2.2e-06		14	RARRES1	2.19	1.3e-24		14	CCL5	1.87	6.3e-18
15	ELL3	2.79	2.2e-35		15	PLP2	1.54	9.5e-23		15	PRDM1	0.95	2.2e-06		15	CCL18	1.22	3.4e-06		15	LPP	1.94	1.8e-24		15	IL10RA	1.14	7.7e-18
16	H2AC17	2.03	4.6e-35		16	KLF2	1.87	2e-22		16	CD2	0.92	3.5e-06		16	SDC3	0.84	1.1e-05		16	MYBL1	2.56	2.6e-24		16	SERPING1	1.91	1.1e-17
17	H3C10	2.21	8.9e-35		17	CCR7	2.18	3.4e-22		17	SH2D1A	0.97	1.2e-05		17	IL18BP	0.89	1.6e-05		17	DEF8	2.06	1.3e-23		17	SOD2	2.07	1.4e-17
18	H2AC19	1.85	8.9e-35		18	FCGR2C	1.54	1.2e-21		18	HPCAL1	0.87	1.8e-05		18	MPEG1	0.96	1.8e-05		18	H4C6	2.14	4.8e-23		18	HLA-A	1.07	2e-17
19	MYBL1	2.81	1.1e-34		19	JAML	2.05	1.6e-21		19	ITK	1.09	2.8e-05		19	CTSZ	0.67	2.8e-05		19	MARCKSL1	2.55	8.7e-23		19	PILRA	1.93	2.1e-17
20	KLHL6	1.9	1.7e-34		20	CD44	0.99	2.7e-21		20	CHIT1	1.14	3.5e-05		20	FCGRT	0.89	3.6e-05		20	ELL3	2.24	8.7e-23		20	TAP1	1.27	2.1e-17
21	CR2	3.1	2.4e-34		21	TXNIP	1.65	5.5e-21		21	PLEK	0.59	3.5e-05		21	PLA2G15	0.85	4.1e-05		21	ASB13	1.99	1.7e-22		21	GBP5	1.98	3.6e-17
22	H2AC21	2.01	3.1e-34		22	PARP15	1.55	6.5e-21		22	SCARA3	0.74	4e-05		22	ABCA1	0.76	0.00012		22	NUGGC	2.45	2.7e-22		22	LILRB3	1.55	4.7e-17
23	H3C15	2.32	1.4e-33		23	CXCL9	3	7.6e-21		23	IGHM	1.18	5.1e-05		23	PLD3	0.72	0.00013		23	CD22	1.62	2.7e-22		23	DRAM1	1.39	2.1e-16
24	H2AC11	2.07	2e-33		24	CCL19	2.6	6.2e-20		24	RTP5	0.93	5.2e-05		24	CFD	0.6	0.00014		24	MATN2	2.02	3.6e-22		24	FGR	1.64	3.3e-16
25	VPREB3	2.37	6.2e-33		25	ZFP36	1.21	7.8e-20		25	TNFRSF9	0.7	5.6e-05		25	ADORA3	0.72	0.00021		25	CSTA	2.74	8.8e-22		25	TYMP	1.22	3.4e-16
26	MYBL2	2.08	1.2e-32		26	IL33	1.55	9.9e-20		26	JUNB	0.71	6.1e-05		26	SLC18B1	0.79	0.00032		26	CACNG5	2.02	8.8e-22		26	ACE	1.91	3.6e-16
27	VNN2	1.95	2.8e-32		27	GPR183	1.43	5.1e-19		27	TCF7	0.97	0.00011		27	BCR	0.64	0.00035		27	EZR	1.51	1.9e-21		27	NKG7	2.36	5.7e-16
28	RAB42	2.38	5.4e-32		28	KLRB1	1.54	1.5e-18		28	XBP1	0.81	0.00014		28	FPR3	0.72	0.00043		28	SERPINA9	2.57	3.8e-21		28	SHTN1	1.58	1.1e-15
29	NUGGC	2.8	5.6e-32		29	LFNG	1.23	1.7e-18		29	MYC	0.69	0.00014		29	SELENOP	0.88	0.00054		29	HMGN1	1.3	3.9e-21		29	GBP1	1.8	1.2e-15
30	SERPINE2	2.63	5.6e-32		30	CD8A	1.56	2.9e-18		30	IL32	0.64	0.00014		30	ADAP2	0.67	0.00098		30	HMCES	2.38	5.6e-21		30	MT2A	2.48	1.3e-15
31	H3C13	2.08	8.5e-32		31	FMOD	1.77	4e-18		31	ICOS	0.87	0.00019		31	RNASE6	0.66	0.001		31	HMGN2	1.18	5.6e-21		31	SLC1A3	1.39	3.9e-15
32	H1-2	1.61	8.5e-32		32	IL27RA	1.23	5.4e-18		32	SRGN	0.71	0.00019		32	SLC35E3	0.71	0.0011		32	UBE2J1	1.53	7.6e-21		32	CD163	2.54	4.5e-15
33	H4C3	1.92	8.6e-32		33	SERPINA1	1.5	1.9e-17		33	TMC8	0.71	0.0003		33	FOXP1	0.59	0.0012		33	COL6A1	2.28	1.1e-20		33	FCGR2C	1.86	7.1e-15
34	CTSZ	1.44	1.6e-31		34	SLC38A2	1.25	2.9e-17		34	ITM2A	0.81	0.00036		34	CST3	0.65	0.0013		34	SERPINF1	2.02	1.1e-20		34	CSGALNACT2	1.02	7.8e-15
35	DTX1	2.22	1.8e-31		35	CD96	1.63	5.3e-17		35	FPR1	0.71	0.00036		35	CD209	0.87	0.0016		35	H2BC9	2.73	1.7e-20		35	HSPA6	2.06	8.7e-15
36	H4C2	1.73	3e-31		36	THY1	1.62	7.3e-17		36	ALPK2	0.66	0.00042		36	PECAM1	0.62	0.002		36	FGD6	1.53	1.7e-20		36	STAT1	1.38	9.5e-15
37	H2BC10	1.9	3.5e-31		37	ARHGEF3	1.06	1.1e-16		37	CD69	0.86	0.00062		37	PYGL	0.69	0.0021		37	EPS15	1.28	3.2e-20		37	ST3GAL5	1.03	1e-14
38	NUPR1	2.82	7.9e-31		38	S100A6	1.14	1.6e-16		38	SOCS3	0.76	0.00063		38	CD300A	0.64	0.0022		38	POLD4	1.2	3.5e-20		38	CPVL	1.86	1.3e-14
39	H3C7	2.18	9.5e-31		39	TGFBI	1.97	2.5e-16		39	DSP	0.81	0.00072		39	COL6A1	0.63	0.0032		39	SNX22	1.98	4.7e-20		39	SCO2	1.02	1.5e-14
40	H2AC16	2.19	9.9e-31		40	GIMAP7	1.71	4.4e-16		40	LAT	0.62	0.00072		40	SLC37A2	0.64	0.0036		40	TERF2	1.39	5.5e-20		40	PTPRE	1.22	2.8e-14
41	CTSD	1.91	1.7e-30		41	CDKN1A	1.35	6.4e-16		41	NDRG1	0.71	0.00077		41	PLTP	0.6	0.0038		41	RAB6B	2.14	6.6e-20		41	CCL2	1.85	5.1e-14
42	CTSB	1.81	2e-30		42	BCL2	1.22	8.4e-16		42	CD3D	0.74	0.00084		42	MCOLN1	0.62	0.004		42	ROBO1	1.85	1.6e-19		42	EMILIN1	1.23	5.9e-14
43	H3C8	2.26	1.1e-29		43	SKI	1.03	2.1e-15		43	CD200	0.69	0.00095		43	HPSE	0.77	0.005		43	SEC14L1	1.22	2.7e-19		43	PRF1	1.61	9.6e-14
44	H4C12	1.37	1.3e-29		44	IL7R	1.43	2.4e-15		44	CHRNA1	0.64	0.001		44	SLC7A8	0.77	0.006		44	H1-1	1.81	3.6e-19		44	CEBPB	1.63	9.8e-14
45	SERPINA9	2.79	2e-29		45	ADGRE2	1.59	4.2e-15		45	DGKA	0.63	0.0011		45	DHRS3	0.61	0.0064		45	IGF1	1.91	5.5e-19		45	KLF6	1.1	1.2e-13
46	H2BC11	2.24	7.4e-29		46	AHNAK	1.51	4.2e-15		46	CD3E	0.83	0.0013		46	CCR1	0.58	0.0091		46	PAG1	1.42	5.9e-19		46	LILRA5	1.45	2.9e-13
47	H2AC8	2.05	1e-28		47	MYL9	1.24	4.5e-15		47	CTLA4	0.9	0.0017		47	COLEC12	0.58	0.0095		47	ERMARD	1.4	7.4e-19		47	RILPL2	1.18	3e-13
48	H2AC4	2.22	1.2e-28		48	CCL5	1.28	7.8e-15		48	CYP27B1	0.84	0.0018		48	IGFBP5	0.8	0.012		48	MAML3	1.67	7.9e-19		48	GASK1B	1.5	3.4e-13
49	FCAMR	2.75	3.6e-28		49	NKG7	1.67	8.4e-15		49	HAMP	0.68	0.0021		49	MS4A4A	0.74	0.012		49	H3C1	1.56	7.9e-19		49	CD8A	1.41	8.2e-13
50	H3C12	2.5	3.9e-28		50	PNRC1	0.94	1.4e-14		50	FKBP11	0.58	0.0021		50	LYZ	0.66	0.012		50	S1PR2	1.79	8.5e-19		50	DUSP1	1.6	1.3e-12
51	H2BC14	2.3	6e-28		51	NNMT	1.45	1.9e-14		51	RAB13	0.61	0.0023		51	ITM2B	0.65	0.014		51	PIP4K2A	1.07	2e-18		51	GZMA	1.36	1.3e-12
52	BCL6	2.15	7.7e-28		52	FGD2	0.97	2.3e-14		52	CD6	0.69	0.0032		52	BLVRB	0.59	0.014		52	DCK	1.27	2.2e-18		52	CCR5	1.15	1.8e-12
53	FGD6	1.84	1e-27		53	GAS6	1.36	2.4e-14		53	RILPL2	0.62	0.0032		53	NRP1	0.63	0.016		53	NLK	1.12	2.3e-18		53	HLA-F	0.91	1.9e-12
54	H4C8	1.9	1.2e-27		54	VSIR	1.11	2.4e-14		54	CHST2	0.73	0.0034		54	ATP6V0D2	0.74	0.017		54	H3C7	2.15	3.8e-18		54	PARVB	1.07	3.7e-12
55	H2BS1	1.67	2.2e-27		55	GBP1	1.28	2.6e-14		55	NFKBIA	0.61	0.0038		55	BGN	0.67	0.018		55	MOB3A	1.38	4e-18		55	DPYD	1.05	3.8e-12
56	POU2AF1	1.91	2.4e-27		56	CAPN2	1.23	2.9e-14		56	GFPT2	0.68	0.0044		56	BPIFB1	0.67	0.02		56	SCARA3	1.66	5.1e-18		56	VAMP5	1.23	4e-12
57	BIK	2.33	2.5e-27		57	IL22RA2	2.11	3.5e-14		57	RAI2	0.64	0.0048		57	CASS4	0.62	0.022		57	ITM2C	1.89	5.4e-18		57	ZEB2	0.75	4.2e-12
58	H3C3	2.16	4.8e-27		58	STAB1	1.98	4.5e-14		58	AGMAT	0.63	0.0051		58	PILRA	0.59	0.032		58	SH3KBP1	1.19	5.7e-18		58	PTPRJ	0.8	4.5e-12
59	HMGB2	2.07	4.9e-27		59	CLEC2B	1.15	5.1e-14		59	HNRNPLL	0.6	0.0054		59	MMP12	0.78	0.033		59	STK17B	1.12	5.7e-18		59	DUSP3	1.11	4.6e-12
60	IRAG2	2.04	5e-27		60	CYSLTR1	1.4	5.4e-14		60	DERL3	0.62	0.0057		60	MAMDC2	0.61	0.037		60	TOB2	1	6.9e-18		60	ARHGEF10L	1.34	9.1e-12
61	RAB6B	2.19	5.2e-27		61	HLA-F	0.9	7.2e-14		61	GJA1	0.67	0.006		61	SPEM1	0.61	0.05		61	SGPL1	1.39	7.6e-18		61	IER3	1.26	1.2e-11
62	PLPP3	2.11	5.2e-27		62	CELF2	1.17	8.8e-14		62	IGHG2	0.71	0.007							62	POU2AF1	1.85	9.4e-18		62	WSB1	0.89	1.5e-11
63	H2BC17	1.86	1.1e-26		63	C1R	1.37	9.1e-14		63	IGHG4	0.72	0.0076							63	H2BC3	2.29	9.7e-18		63	APOL3	1.26	1.6e-11
64	ASB13	1.85	1.5e-26		64	IL1R1	1.36	1e-13		64	TC2N	0.61	0.0077							64	CCNB2	1.32	1.6e-17		64	MRC1	2.04	1.7e-11
65	HMGB1	1.33	1.8e-26		65	APP	1.33	1e-13		65	IGHG3	0.76	0.0084							65	EPHX2	1.67	2.1e-17		65	GZMK	1.44	2.1e-11
66	CDCA7	2.19	4.9e-26		66	HSPA6	1.33	1.8e-13		66	IL21	0.66	0.0084							66	SSBP3	1.22	2.7e-17		66	ALDH1A1	1.45	2.2e-11
67	BCL7A	2.16	4.9e-26		67	EMP3	1.08	1.9e-13		67	TMEM178B	0.59	0.01							67	IRAG2	2.04	2.9e-17		67	THEMIS2	0.83	2.8e-11
68	H2BC3	2.13	4.9e-26		68	S100A9	2.36	2e-13		68	SIRPG	0.65	0.011							68	SPRED2	1.44	3.2e-17		68	PLEKHO1	0.88	2.9e-11
69	H3C1	1.82	4.9e-26		69	LAMP3	1.77	2e-13		69	IGHG1	0.78	0.013							69	H3C4	1.66	3.7e-17		69	IL17RA	0.97	3.1e-11
70	DCAF12	1.71	6.5e-26		70	PLEKHO1	1	2e-13		70	JCHAIN	0.8	0.017							70	TMEM131L	1.28	3.8e-17		70	GBP2	0.97	4.4e-11
71	H2BC18	2.09	9.1e-26		71	GZMK	1.54	2.6e-13		71	VPS37B	0.66	0.017							71	GGA2	1.16	4e-17		71	FCGR3A	2.69	4.6e-11
72	SIAH2	1.57	2.2e-25		72	GIMAP4	1.26	3.6e-13		72	LGI2	0.62	0.02							72	TK1	1.39	5.9e-17		72	SSBP4	0.81	4.6e-11
73	H1-4	1.43	2.5e-25		73	PTPRE	1.2	4.3e-13		73	EMID1	0.59	0.022							73	FUCA1	2.1	7.7e-17		73	FAM20C	1.39	5e-11
74	UBE2J1	1.6	3.2e-25		74	NDRG2	1.39	4.6e-13		74	JRK	0.58	0.022							74	RFTN1	1.38	1.1e-16		74	TRIM65	0.82	5.8e-11
75	EZR	1.4	4.2e-25		75	N4BP2L2	0.94	4.6e-13		75	IGLL5	0.74	0.033							75	SEL1L3	1.36	1.7e-16		75	FCN1	1.51	6.1e-11
76	GLUL	1.52	5.7e-25		76	MYLK	1.34	4.8e-13		76	NRG2	0.63	0.044							76	SIAH2	1.19	2.1e-16		76	MSR1	2.06	6.5e-11
77	HAMP	2.47	6.9e-25		77	BTN3A2	1.02	5.6e-13												77	RASSF2	1.18	2.1e-16		77	VSIG4	2.69	6.6e-11
78	PARP1	1.4	8.2e-25		78	CCR5	1.28	6.5e-13												78	MYO1E	1.24	2.5e-16		78	MYOF	1.33	6.7e-11
79	TK1	1.63	9.7e-25		79	NOTCH3	1.39	6.8e-13												79	H2AC4	1.64	2.7e-16		79	HK3	1.38	7.2e-11
80	H3C4	1.83	1.1e-24		80	TBC1D8	1.34	6.8e-13												80	FAM107B	1.41	3.2e-16		80	FCGR1A	1.63	7.4e-11
81	AURKB	1.7	1.8e-24		81	COL3A1	1.39	8.8e-13												81	TMEM119	2.61	3.3e-16		81	SIGLEC1	1.87	1e-10
82	BPNT1	1.69	1.8e-24		82	HLA-E	0.67	9.6e-13												82	CUL3	0.93	3.5e-16		82	LRRK2	1.13	1e-10
83	SCD	1.56	1.8e-24		83	MYO1F	1.11	1.1e-12												83	KLHL5	0.92	4e-16		83	PAK1	0.96	1e-10
84	H2AZ1	1.54	3e-24		84	ARHGAP15	1.09	1.2e-12												84	GPR160	1.37	4.9e-16		84	GGTA1	1.41	1.5e-10
85	H2BC4	1.39	4.1e-24		85	TNC	1.49	1.3e-12												85	SUSD3	1.47	5.4e-16		85	NOD1	1.13	1.5e-10
86	HMGA1	1.19	4.9e-24		86	DUSP5	1.32	1.6e-12												86	EPAS1	1.07	7.2e-16		86	RNASE1	2.26	1.7e-10
87	RARRES2	1.67	5.8e-24		87	S100B	1.69	1.8e-12												87	ITIH5	1.57	7.8e-16		87	DYSF	1.3	1.7e-10
88	MYO1E	1.58	7.5e-24		88	CST3	1.2	2e-12												88	TPD52	1.43	9.2e-16		88	RGS2	1.29	2e-10
89	H2BC13	2.09	8.3e-24		89	TC2N	1.25	2.3e-12												89	CPNE5	1.65	1.2e-15		89	SBNO2	0.99	2.3e-10
90	HMOX1	1.71	1.2e-23		90	TBC1D9	1.02	2.3e-12												90	PRKCZ	1.73	1.5e-15		90	PNPLA6	0.87	2.7e-10
91	HMGN1	1.4	1.2e-23		91	IL17RA	0.95	2.5e-12												91	CCND3	1.22	1.6e-15		91	SH3BP2	0.88	2.9e-10
92	SULT1C2	2.1	1.5e-23		92	ID2	1.15	2.7e-12												92	COX11	0.95	1.6e-15		92	TNFSF10	1.12	3.3e-10
93	S1PR2	1.76	2.1e-23		93	KRT5	2.84	2.8e-12												93	PTP4A2	0.96	1.8e-15		93	ARRB2	0.77	3.3e-10
94	GCSAM	1.93	2.3e-23		94	IL32	1.01	2.9e-12												94	VPREB3	2.34	2e-15		94	OSCAR	1.25	3.7e-10
95	PTTG1	1.45	2.7e-23		95	ETV6	0.98	3.5e-12												95	CLIC6	1.74	2e-15		95	WDR81	0.91	3.7e-10
96	BCAS4	1.67	3.6e-23		96	IFITM3	1.02	3.6e-12												96	H4C4	1.71	2e-15		96	GK	1.09	3.9e-10
97	CD22	1.38	5.1e-23		97	C1orf162	1.05	4.8e-12												97	SOX8	1.48	3.4e-15		97	TGFBI	1.5	4.6e-10
98	H4C6	1.84	5.4e-23		98	SLC20A1	0.84	6.7e-12												98	DNAJC10	1.11	3.9e-15		98	CFH	1.24	4.7e-10
99	STMN1	1.8	7.4e-23		99	AQP3	1.48	7.9e-12												99	TIMD4	2.7	4.6e-15		99	QSOX1	0.92	4.7e-10
100	HMGN2	1.31	1.2e-22		100	LY6E	1.03	7.9e-12												100	SIGLEC8	1.62	4.7e-15		100	MZT2B	1.06	5.6e-10
101	RFTN1	1.67	1.9e-22		101	TTC39C	0.95	9.4e-12												101	PRPSAP2	1.01	5.1e-15		101	CYP1B1	1.59	6.1e-10
102	MATN2	1.82	2.5e-22		102	S100A8	2.26	1.2e-11												102	SPARC	2.81	5.5e-15		102	EVA1B	0.81	6.8e-10
103	PRPSAP2	1.39	2.6e-22		103	IL1B	1.47	1.5e-11												103	CLIC4	1.22	6.7e-15		103	CST7	1.21	6.9e-10
104	IGFBP2	2.02	3.3e-22		104	CD7	1.29	1.5e-11												104	H1-3	1.09	7.3e-15		104	UNC93B1	0.69	7.2e-10
105	SEL1L3	1.45	4.5e-22		105	COL6A3	1.37	2.2e-11												105	CCNI	0.96	7.9e-15		105	PPP1R15A	1	7.3e-10
106	H4C1	1.52	6.5e-22		106	CD69	1.1	2.6e-11												106	TSPAN10	2.23	1e-14		106	IRF1	0.96	7.3e-10
107	SLC40A1	3.19	1.3e-21		107	IL3RA	1.51	2.7e-11												107	H3C3	2.18	1.3e-14		107	TGFB1	0.64	7.3e-10
108	H2BC8	1.67	1.6e-21		108	FCRL4	1.26	3.4e-11												108	HMGB1	1.01	1.3e-14		108	JAML	1.23	7.4e-10
109	TERF2	1.45	1.6e-21		109	TLR2	1.04	3.4e-11												109	PACS1	0.96	1.3e-14		109	STAB1	1.67	8.2e-10
110	H4C9	1.65	2.9e-21		110	SH3BP2	0.96	3.4e-11												110	RAB9A	0.95	1.5e-14		110	SECTM1	1.27	1.1e-09
111	LMO2	1.75	3.3e-21		111	TNFSF10	0.9	3.8e-11												111	SLC30A4	1.44	1.7e-14		111	GRAMD1A	0.82	1.1e-09
112	CLU	2.27	3.5e-21		112	GGTA1	1.18	4.2e-11												112	JCHAIN	3	1.9e-14		112	SH2D2A	1.1	1.6e-09
113	H2AC14	1.97	3.5e-21		113	MT2A	0.88	4.5e-11												113	P2RY8	1.31	1.9e-14		113	MYO1F	0.92	1.6e-09
114	FDCSP	3.16	4.8e-21		114	GIMAP2	1.01	4.7e-11												114	RMI2	1.1	1.9e-14		114	SLC31A2	0.85	1.8e-09
115	NUSAP1	1.63	5.9e-21		115	BCL9L	1.03	4.8e-11												115	H2AC21	1.41	2.1e-14		115	ICAM1	0.83	1.8e-09
116	TUBB4B	1.09	6.1e-21		116	IL10RA	0.86	5e-11												116	EAF2	1.37	2.3e-14		116	STAT2	0.65	1.8e-09
117	H2BC5	1.51	6.5e-21		117	PECAM1	0.94	5.1e-11												117	PTK2B	1.14	2.4e-14		117	TRIM22	0.78	2e-09
118	P2RY8	1.38	6.6e-21		118	EML4	0.74	5.2e-11												118	HAMP	1.98	2.8e-14		118	APOL1	1.19	2.3e-09
119	P2RX5	1.62	1.3e-20		119	IRF1	0.94	5.9e-11												119	H2AC16	1.47	3.2e-14		119	HCST	0.92	2.3e-09
120	ISG20	1.08	1.6e-20		120	IDO1	1.41	6.5e-11												120	H4C13	1.45	3.3e-14		120	LAG3	1.2	2.5e-09
121	MAP4K4	1.18	1.7e-20		121	LYST	0.97	6.7e-11												121	RGS9	1.52	3.5e-14		121	LILRB5	1.54	2.7e-09
122	LMNB1	1.4	2.3e-20		122	CST7	1.19	7.1e-11												122	WIPF1	0.94	3.7e-14		122	PSTPIP2	1.22	2.7e-09
123	H2AC13	2.04	2.5e-20		123	CD48	0.65	8.5e-11												123	MAP4K4	1.1	3.9e-14		123	HDHD5	0.8	2.9e-09
124	UBE2S	1.3	2.9e-20		124	BTN3A1	0.92	8.8e-11												124	SMIM14	1.7	4.8e-14		124	IQGAP2	0.86	3e-09
125	LPP	1.8	3.1e-20		125	DOCK10	0.8	9.8e-11												125	BCL7A	1.49	7e-14		125	ENTPD6	0.85	3.1e-09
126	DCK	1.21	3.1e-20		126	TPSAB1	2.15	1e-10												126	S1PR3	1.28	7e-14		126	CD14	1.27	3.3e-09
127	EML6	2	3.4e-20		127	SLAMF7	1.27	1e-10												127	ADTRP	1.56	8.8e-14		127	PTGER4	0.79	3.4e-09
128	CTSL	1.65	3.5e-20		128	PSTPIP1	0.97	1.1e-10												128	GAL3ST4	1.58	9.4e-14		128	ARAP1	0.72	3.5e-09
129	MKI67	1.64	3.5e-20		129	LST1	0.84	1.3e-10												129	GPR143	1.59	9.8e-14		129	SOCS3	1.33	3.7e-09
130	RGS9	1.81	3.7e-20		130	NIBAN2	1.31	1.4e-10												130	BLOC1S6	0.94	1.1e-13		130	SERPINE1	1.46	4.1e-09
131	CDK1	1.65	7.6e-20		131	MCTP1	1.11	1.4e-10												131	CAMK1	1.37	1.5e-13		131	REEP4	0.73	4.5e-09
132	CCL18	2.92	8.7e-20		132	CDC42SE1	0.87	1.5e-10												132	LY75	1.53	1.7e-13		132	RNF213	0.76	6.3e-09
133	CYP27A1	1.6	1.1e-19		133	IGFBP4	1.24	1.6e-10												133	H4C8	1.24	1.7e-13		133	IFNAR2	0.63	9.3e-09
134	H2AX	1.49	1.1e-19		134	UTRN	0.88	1.6e-10												134	ITGB4	1.16	1.7e-13		134	HTRA4	1.15	9.4e-09
135	BACH2	1.74	1.3e-19		135	PDE4B	0.96	1.7e-10												135	HS6ST1	1.15	1.7e-13		135	MAP3K8	0.62	9.9e-09
136	SPARC	2.78	2.2e-19		136	CD2	1.15	1.8e-10												136	VAMP1	0.99	1.7e-13		136	PLAAT4	1.24	1.1e-08
137	HS2ST1	1.3	4.5e-19		137	MYOF	1.13	1.8e-10												137	ATP6V0D2	1.52	1.8e-13		137	LPCAT2	1.02	1.1e-08
138	SMARCB1	0.97	4.6e-19		138	PIK3R5	1.08	1.8e-10												138	CRIP1	1.4	1.9e-13		138	CCL3	0.92	1.1e-08
139	ARPC2	0.78	4.9e-19		139	DUSP1	1.33	2e-10												139	GNA13	0.84	2.2e-13		139	RUNX1	0.85	1.1e-08
140	SIGLEC8	1.7	5.6e-19		140	LEF1	1.28	2.6e-10												140	ACTR3	0.69	2.2e-13		140	CSF1R	0.92	1.2e-08
141	MTA3	1.44	7.4e-19		141	ITM2C	1.03	2.7e-10												141	CHN1	1.26	2.3e-13		141	F13A1	1.72	1.3e-08
142	BRI3BP	1.26	9.1e-19		142	MNDA	1.28	3e-10												142	ALPK2	1.34	2.6e-13		142	HAPLN3	1.02	1.3e-08
143	CCNA2	1.39	9.8e-19		143	FOS	1.57	3.5e-10												143	SLBP	1.18	2.7e-13		143	HLA-DRB1	0.6	1.3e-08
144	WEE1	1.4	1.1e-18		144	CCDC50	1.07	3.5e-10												144	CCNG2	1	2.8e-13		144	NRROS	0.73	1.6e-08
145	PLD3	1.3	1.7e-18		145	PARVB	0.95	3.5e-10												145	BPNT1	1.11	2.9e-13		145	SPATS2L	0.72	1.6e-08
146	IGF1	1.71	2.3e-18		146	P2RY10	1.12	3.6e-10												146	PTPRF	1.36	3.4e-13		146	FUOM	0.71	2.2e-08
147	ODC1	1.38	2.4e-18		147	CLIC3	1.56	3.9e-10												147	CLPTM1	1.07	3.6e-13		147	IFITM3	1.07	2.5e-08
148	H2BC9	1.75	2.6e-18		148	DCANP1	0.95	3.9e-10												148	MEF2C	1.21	4.4e-13		148	NFIC	0.66	2.6e-08
149	MME	1.59	2.8e-18		149	ZNF366	1.24	5e-10												149	COLQ	1.25	5.3e-13		149	APOL6	0.99	2.7e-08
150	H2BC6	1.58	2.8e-18		150	BTN3A3	1.03	5e-10												150	NGFR	1.28	5.4e-13		150	NRP1	1.1	2.9e-08
151	USP6NL	1.15	2.9e-18		151	MAP3K5	0.91	6.2e-10												151	EDEM1	0.8	5.4e-13		151	IL32	1.02	3.1e-08
152	RASGRP3	1.24	3.2e-18		152	HSPA1A	1.32	6.8e-10												152	SLC38A9	1.02	6.3e-13		152	RHOBTB3	1	3.1e-08
153	EPS15	1.05	3.2e-18		153	RASA4	0.73	6.8e-10												153	H2BC11	1.6	8.4e-13		153	ZNF516	0.87	3.6e-08
154	CCNB2	1.58	3.3e-18		154	RNF213	0.73	7.8e-10												154	H2AC14	1.5	1.2e-12		154	MFSD12	0.75	3.9e-08
155	COL6A1	1.59	3.8e-18		155	PGGHG	1	9.3e-10												155	H2BC13	1.5	1.3e-12		155	RIPOR1	0.67	4.2e-08
156	MKNK2	0.99	3.8e-18		156	ADGRE5	0.81	9.9e-10												156	H2BC7	1.56	1.4e-12		156	ATP11A	0.81	4.4e-08
157	FOLR2	1.77	4e-18		157	CCL4L2	1.2	1e-09												157	STAP1	1.39	1.4e-12		157	POLB	0.64	4.5e-08
158	GNA13	1.05	4e-18		158	SAMD3	1.21	1.1e-09												158	STK17A	1.16	1.4e-12		158	SLC37A3	0.92	5e-08
159	SEC14L1	1.37	4.7e-18		159	IER3	1.09	1.2e-09												159	IGFBP2	1.65	1.5e-12		159	SGTB	0.75	5e-08
160	SGPP1	1.03	5.2e-18		160	GBP2	0.96	1.2e-09												160	TSPAN13	1.39	1.5e-12		160	KDSR	0.69	5.1e-08
161	SPRED2	1.57	6.2e-18		161	SATB1	0.92	1.3e-09												161	AMFR	0.9	1.7e-12		161	DOK2	0.93	5.5e-08
162	CDC20	1.57	8e-18		162	RIN3	1	1.4e-09												162	LGALS1	1.09	1.9e-12		162	HSD17B4	0.77	5.5e-08
163	SRSF9	0.86	8.1e-18		163	OLFML2B	0.99	1.5e-09												163	PRMT8	0.99	2e-12		163	PLXNA1	0.76	5.8e-08
164	AMFR	1.13	1.2e-17		164	GZMB	1.94	1.6e-09												164	MME	1.52	2.2e-12		164	CLEC10A	1.06	6.1e-08
165	SEMA4A	1.21	1.6e-17		165	LITAF	0.85	1.6e-09												165	DNASE2	1.42	2.3e-12		165	BMF	0.8	6.1e-08
166	NLK	1.2	2.1e-17		166	SLC9A3R1	0.81	1.6e-09												166	CAPN6	1.24	2.6e-12		166	HLA-C	0.68	6.2e-08
167	CD68	1.18	2.2e-17		167	FSCN1	1.16	1.7e-09												167	SLC40A1	2.83	3e-12		167	GBP4	0.78	6.4e-08
168	SCARB1	1.33	2.3e-17		168	CSF1R	0.93	1.7e-09												168	H2BC10	1.38	3.6e-12		168	LAMB1	0.98	6.8e-08
169	TOP2A	1.52	2.6e-17		169	CXCL1	1.31	1.8e-09												169	H4C9	1.27	3.6e-12		169	S100A9	1.74	7e-08
170	UGGT1	1.05	2.8e-17		170	ARL4C	0.92	2.1e-09												170	DNASE1	1.21	3.6e-12		170	NMRAL1	0.77	7.2e-08
171	DNMT1	1.32	2.9e-17		171	VASH1	0.96	2.2e-09												171	H2AC12	1.42	3.7e-12		171	FGD2	0.76	7.3e-08
172	COL6A2	1.47	3.2e-17		172	RUNX3	0.71	2.3e-09												172	TNFRSF21	1.29	3.7e-12		172	GIMAP6	0.99	7.5e-08
173	TPX2	1.48	3.5e-17		173	CD3E	1.21	2.4e-09												173	TMEM150C	1.44	4.1e-12		173	APP	0.89	8.2e-08
174	GPR160	1.14	4.2e-17		174	RORA	1.09	3e-09												174	LAMC2	1.29	4.1e-12		174	FCER1G	0.84	8.7e-08
175	GGA2	1.21	5.1e-17		175	RFLNB	0.99	3.4e-09												175	TRIM59	0.96	4.8e-12		175	JUNB	0.82	8.9e-08
176	SSBP2	1.44	5.5e-17		176	HSPA1B	1.46	3.6e-09												176	MMP12	2.75	5.2e-12		176	IRAK3	0.85	9.2e-08
177	TIMD4	2.1	5.9e-17		177	CCL21	2.11	4.2e-09												177	ATOX1	1.03	6.3e-12		177	DISC1	0.95	9.8e-08
178	FANCA	1.68	6e-17		178	FUT7	1.26	4.2e-09												178	QPRT	1.35	7e-12		178	PLAUR	1.19	1e-07
179	CD79A	1.33	6.6e-17		179	CHD2	0.83	4.2e-09												179	H2AC8	1.45	7.1e-12		179	KCNMA1	0.84	1e-07
180	CBX5	1.18	6.7e-17		180	ARHGAP4	0.65	4.2e-09												180	SWAP70	1.26	7.1e-12		180	ST3GAL1	0.67	1e-07
181	CKB	1.49	7.3e-17		181	THEMIS2	0.62	5.1e-09												181	H1-5	1.35	7.5e-12		181	SLAMF7	1.41	1.1e-07
182	CFD	1.23	7.3e-17		182	BIN2	0.79	5.5e-09												182	ANP32B	0.95	7.6e-12		182	ADGRE2	1.1	1.1e-07
183	H3C11	1.41	1.1e-16		183	TGFB1	0.64	6e-09												183	METAP2	1.1	8.2e-12		183	PSG2	0.94	1.1e-07
184	SLBP	1.2	1.1e-16		184	CD93	1.11	6.5e-09												184	H2AC7	1.16	8.7e-12		184	EMP3	0.83	1.1e-07
185	NPL	1.3	1.2e-16		185	APOL3	0.84	7e-09												185	H4C5	1.23	9.2e-12		185	CERS6	0.9	1.3e-07
186	RBM38	1.17	1.2e-16		186	ENC1	0.99	8.7e-09												186	LAT2	1.02	9.5e-12		186	SIK1	0.89	1.4e-07
187	PTCH2	1.82	1.4e-16		187	COL1A2	0.9	9.5e-09												187	H2BC18	1.41	1e-11		187	IGFLR1	0.73	1.4e-07
188	TCF3	1.26	1.4e-16		188	LCP2	0.61	9.6e-09												188	FAM76B	1.03	1.1e-11		188	PDPR	0.65	1.4e-07
189	TACC3	1.45	1.5e-16		189	CCN1	1.43	9.8e-09												189	ITSN2	0.81	1.2e-11		189	CCL13	1.56	1.5e-07
190	CCNB1	1.44	1.5e-16		190	TRBC1	0.98	1.1e-08												190	RBBP4	0.98	1.4e-11		190	SLC19A1	0.79	1.7e-07
191	SHCBP1	1.32	1.6e-16		191	FSTL1	1.08	1.2e-08												191	GRAP	1.29	1.5e-11		191	HSD11B1	1.15	1.9e-07
192	APOC1	1.61	1.8e-16		192	RNF149	0.7	1.2e-08												192	USP6NL	0.96	1.5e-11		192	PSME2	0.69	1.9e-07
193	METAP2	1.3	1.9e-16		193	LILRA4	1.57	1.3e-08												193	PITPNC1	1.09	1.6e-11		193	TCIRG1	0.64	1.9e-07
194	LBR	1.21	1.9e-16		194	ECHDC2	0.77	1.4e-08												194	TERF2IP	0.81	1.6e-11		194	XAF1	0.99	2e-07
195	USP22	0.96	2.3e-16		195	GNLY	1.28	1.7e-08												195	RAB42	1.11	1.7e-11		195	ALOX15B	1.15	2.8e-07
196	NANS	1.39	2.4e-16		196	JAG1	1.13	1.7e-08												196	IGKC	2.88	2.1e-11		196	ODF3B	0.84	3.2e-07
197	MCTP2	1.47	2.6e-16		197	ETS2	0.9	1.8e-08												197	ANTXR1	1.48	2.1e-11		197	SLC16A3	0.8	3.3e-07
198	APOE	1.29	2.8e-16		198	SOD2	1.08	2e-08												198	DCAF12	0.88	2.2e-11		198	RCAN1	0.74	3.5e-07
199	MRC2	1.53	3e-16		199	AOAH	0.95	2.1e-08												199	CAPZA1	0.94	2.4e-11		199	CEP295NL	0.96	4.1e-07
200	H2BC7	1.73	3.2e-16		200	NLRC5	0.87	2.3e-08												200	MALT1	0.9	2.6e-11		200	CLEC12A	1	4.3e-07
201	GSTP1	1.16	3.5e-16		201	ACKR1	1.08	2.4e-08												201	LMO2	1.56	2.7e-11		201	NINJ1	0.71	6e-07
202	CACNG5	1.75	3.6e-16		202	DDIT4	1	2.4e-08												202	H3C11	1.39	2.8e-11		202	ZNF710	0.65	6e-07
203	E2F5	1.28	3.7e-16		203	RAB24	0.74	2.4e-08												203	SHCBP1	0.99	2.8e-11		203	PARP10	0.68	6.8e-07
204	CTPS2	1.3	3.9e-16		204	KRT19	1.64	2.7e-08												204	PLEKHF2	1.1	3e-11		204	ENG	0.79	7.2e-07
205	SUSD3	1.15	4.2e-16		205	COL1A1	1.12	2.8e-08												205	LRIG1	1.09	3e-11		205	KIF1B	0.74	7.2e-07
206	H2AC15	1.64	5.4e-16		206	KLF3	0.83	2.9e-08												206	KLHL6	1.27	3.5e-11		206	DIP2A	0.63	7.4e-07
207	MBD2	0.99	5.9e-16		207	ANTXR2	0.94	3e-08												207	ZFAND4	1	3.6e-11		207	CRTAM	0.9	8.5e-07
208	PLEKHA2	1.07	7.6e-16		208	KRT14	2.27	3.1e-08												208	VNN2	1.1	3.7e-11		208	CHN2	0.97	8.9e-07
209	LGMN	2.12	9.9e-16		209	IL18R1	1.09	3.3e-08												209	TP53INP1	1.12	3.9e-11		209	AQP9	1.22	1e-06
210	BUB1B	1.47	1.1e-15		210	SAMD9L	1.02	3.3e-08												210	TOP2A	0.95	3.9e-11		210	ARHGAP18	0.8	1.1e-06
211	CD38	1.24	1.8e-15		211	HLA-DPA1	0.65	3.3e-08												211	GSTP1	1.16	4.1e-11		211	GPX3	1.36	1.2e-06
212	EAF2	1.14	1.8e-15		212	SHTN1	1.07	3.5e-08												212	LYPLAL1	0.92	4.1e-11		212	FBP1	1.23	1.2e-06
213	SYVN1	1.34	1.9e-15		213	TSC22D3	0.85	3.6e-08												213	SYVN1	0.91	4.1e-11		213	ZNF316	0.6	1.2e-06
214	PLK1	1.44	2.1e-15		214	SPARCL1	1.06	3.9e-08												214	SELENOP	2.34	4.6e-11		214	FTH1	0.77	1.3e-06
215	PCNA	1.28	2.9e-15		215	CALML3	1.18	4.7e-08												215	RGS13	2.09	4.6e-11		215	C2	0.75	1.5e-06
216	SLC2A5	1.24	3.2e-15		216	SLA	1.01	4.8e-08												216	PTPRS	1.13	4.6e-11		216	TRPM2	0.81	1.7e-06
217	SERF2	1.07	3.4e-15		217	CPVL	1.17	4.9e-08												217	NDC1	0.99	4.6e-11		217	CXCR6	0.81	1.8e-06
218	POLD4	0.94	3.7e-15		218	CLEC4A	0.88	5.1e-08												218	LRRK1	0.95	4.6e-11		218	EPDR1	0.8	2e-06
219	RBP5	1.19	4e-15		219	KRT15	1.74	5.7e-08												219	NIBAN1	1.22	5.1e-11		219	KLHL8	0.73	2e-06
220	MMD	1.09	4.7e-15		220	HLA-DQB2	0.94	5.9e-08												220	PTTG1	0.87	5.1e-11		220	ITPR2	0.65	2e-06
221	ACTR3	0.74	4.8e-15		221	MICAL2	1.03	6.1e-08												221	BACH2	1.42	5.2e-11		221	SRC	0.82	2.1e-06
222	FAM20A	1.28	5.3e-15		222	ATP2B4	0.79	6.4e-08												222	CORO1A	0.87	5.8e-11		222	NAGA	0.71	2.1e-06
223	RMI2	1.28	5.4e-15		223	S100A2	1.45	7.1e-08												223	CDV3	0.74	6e-11		223	IFIT3	1.14	2.2e-06
224	UCP2	0.75	7e-15		224	OLFM1	1.11	7.1e-08												224	PRDX3	1.1	6.8e-11		224	ACSL1	0.92	2.2e-06
225	AICDA	1.83	8.9e-15		225	TNIK	0.95	7.6e-08												225	TEX9	1.32	6.9e-11		225	CCL8	1.47	2.3e-06
226	LPCAT1	1.13	8.9e-15		226	GBP4	0.83	7.7e-08												226	MFGE8	1.16	8.7e-11		226	LILRA6	0.89	2.3e-06
227	H4C5	1.07	9.4e-15		227	TNFRSF1B	0.73	7.8e-08												227	PPP2R5C	0.77	9.3e-11		227	CARD6	0.63	2.3e-06
228	LRP1	1.27	1e-14		228	ITGB7	0.98	8.1e-08												228	TCEA1	0.94	9.7e-11		228	LITAF	0.7	2.4e-06
229	PRDX1	1.12	1.6e-14		229	CSGALNACT2	0.69	8.3e-08												229	COBLL1	1.33	1.2e-10		229	PARP12	0.65	2.6e-06
230	PRKD3	1.12	1.9e-14		230	LAG3	1.09	8.4e-08												230	H2BC5	1.05	1.3e-10		230	JAKMIP1	0.97	3e-06
231	SAT1	1.03	1.9e-14		231	GUCY1A1	1.15	9.2e-08												231	DERL3	1.22	1.5e-10		231	ABCC1	0.64	3e-06
232	NPC2	0.9	1.9e-14		232	KLRK1	1.2	9.5e-08												232	RAD21	0.83	1.5e-10		232	STARD8	0.81	3.1e-06
233	UCHL1	1.42	2.3e-14		233	STAT1	0.8	9.5e-08												233	SCIMP	1.17	1.6e-10		233	SIDT2	0.61	3.2e-06
234	PHF6	1.19	2.3e-14		234	NEK7	0.63	9.5e-08												234	CRIP2	1.07	1.6e-10		234	VPS26C	0.68	3.4e-06
235	TCL1A	1.47	2.5e-14		235	TARP	0.93	9.7e-08												235	PTPN18	0.78	1.6e-10		235	IFI27	1.33	3.6e-06
236	PAX5	1.2	2.7e-14		236	CLEC4C	1.7	1.1e-07												236	LMNB1	0.85	1.7e-10		236	ARL4C	0.75	3.7e-06
237	ANKRD13A	1.15	2.7e-14		237	MALL	0.96	1.1e-07												237	BRWD1	0.78	1.7e-10		237	HELB	0.77	4.1e-06
238	CLIC6	1.97	2.9e-14		238	GZMA	1.06	1.3e-07												238	NEK6	1.08	1.8e-10		238	SLC2A3	0.98	4.3e-06
239	H2BC15	1.29	3.2e-14		239	RAB31	0.82	1.4e-07												239	MEF2B	1.28	2e-10		239	VWF	0.85	4.5e-06
240	CFL1	0.73	3.6e-14		240	EFEMP1	1.17	1.6e-07												240	ANP32E	1.02	2.2e-10		240	DTX3L	0.63	4.6e-06
241	LHFPL2	1.27	3.8e-14		241	SIGLEC6	1	1.6e-07												241	H3C10	1.22	2.3e-10		241	CISH	0.96	4.8e-06
242	YBX1	0.64	4.1e-14		242	FLT3LG	0.99	1.6e-07												242	HNRNPD	0.86	2.4e-10		242	OAF	0.75	4.8e-06
243	NUDT21	0.89	5e-14		243	METTL8	0.93	1.6e-07												243	H2BC8	1.28	2.6e-10		243	ITGA4	0.73	4.8e-06
244	EBF1	1.07	5.3e-14		244	SPINK5	1.45	1.8e-07												244	KRT6A	1.12	2.6e-10		244	P4HA1	0.64	5e-06
245	RRM2	1.23	5.5e-14		245	IRF7	1.16	1.8e-07												245	FAM174B	1.19	2.7e-10		245	TBC1D8	0.82	5.1e-06
246	POLH	1.23	5.7e-14		246	KLF4	0.94	1.9e-07												246	BIRC5	0.67	2.8e-10		246	LRRC25	0.72	5.3e-06
247	DDX39A	0.88	7.2e-14		247	ENTPD1	0.7	2.4e-07												247	HDAC9	1.41	3e-10		247	NAMPT	0.86	5.5e-06
248	KIF11	1.27	7.4e-14		248	PLAAT4	0.92	2.6e-07												248	MBD4	0.79	3e-10		248	SOAT1	0.64	5.8e-06
249	H3-3A	0.8	7.8e-14		249	USP3	0.76	2.9e-07												249	ADGRG5	1.07	3.1e-10		249	GZMH	0.92	7.2e-06
250	PEX5	1.26	9e-14		250	CPA3	1.29	3.1e-07												250	ATP5IF1	0.71	3.2e-10		250	KLRK1	0.98	7.3e-06
251	ATOX1	1.35	9.2e-14		251	SEMA4D	0.66	3.2e-07												251	MYBL2	1.2	3.3e-10		251	FLVCR1	0.74	7.3e-06
252	SIGLEC15	1.6	1.1e-13		252	TSPAN7	0.97	3.3e-07												252	SYNM	1	3.3e-10		252	KMO	0.74	1e-05
253	TMEM37	1.2	1.1e-13		253	GBP5	0.87	3.3e-07												253	SMDT1	0.83	3.3e-10		253	DNAJC2	0.69	1e-05
254	EZH2	1.11	1.1e-13		254	LAD1	0.96	3.6e-07												254	PLEKHA2	0.68	3.3e-10		254	FXYD2	0.84	1.1e-05
255	ALOX5	1.07	1.1e-13		255	CFP	0.85	3.6e-07												255	BCAS4	1.1	3.6e-10		255	ATG16L2	0.74	1.1e-05
256	OSBPL10	1.06	1.1e-13		256	CYTH4	0.8	3.7e-07												256	H3C2	1.22	4.1e-10		256	TLR2	0.77	1.3e-05
257	DNAJC10	0.99	1.1e-13		257	XAF1	0.75	3.7e-07												257	CD38	1	4.6e-10		257	B4GALT1	0.72	1.3e-05
258	CLIC4	1.14	1.2e-13		258	CHST11	0.68	3.7e-07												258	USP7	0.81	4.7e-10		258	ADAMTS2	1.01	1.4e-05
259	AP1B1	1.04	1.2e-13		259	TMPRSS13	1.09	3.8e-07												259	YWHAZ	0.61	4.7e-10		259	DAB2	0.67	1.4e-05
260	MFGE8	1.23	1.4e-13		260	RTN1	0.97	3.8e-07												260	COL6A2	1.42	4.9e-10		260	PIM1	0.91	1.5e-05
261	ANP32B	1.12	1.4e-13		261	DIO2	1.16	4e-07												261	SSBP2	1.23	4.9e-10		261	DDX60	0.72	1.5e-05
262	ABHD12	1.05	1.4e-13		262	AKT3	0.78	4e-07												262	MAL2	1.22	5.2e-10		262	SLAMF8	0.66	1.5e-05
263	UBE2E1	0.9	1.4e-13		263	B4GALT1	0.6	4.1e-07												263	DTX1	1.37	5.6e-10		263	ANTXR2	0.66	1.5e-05
264	SLC25A5	0.9	1.4e-13		264	KITLG	0.92	4.5e-07												264	HACD2	0.92	5.6e-10		264	CCDC127	0.61	1.5e-05
265	H2BU1	1.42	1.6e-13		265	CASP8	0.73	4.6e-07												265	STK40	0.73	5.6e-10		265	PDE4DIP	0.9	1.6e-05
266	CAMK1	1.3	1.6e-13		266	IGHA1	1.82	4.7e-07												266	UBE2G1	0.89	6.2e-10		266	DACH1	0.8	1.6e-05
267	CCDC88A	1.1	1.7e-13		267	ITGA9	0.82	4.9e-07												267	MAST2	0.98	6.4e-10		267	IL1R1	0.88	1.7e-05
268	RAPGEF5	1.43	1.8e-13		268	YBX3	0.88	5.2e-07												268	COMMD4	0.7	6.9e-10		268	APOL4	0.82	1.8e-05
269	TFDP1	1.01	1.8e-13		269	ATXN1	0.6	5.2e-07												269	PTMA	0.75	7.3e-10		269	GPR155	0.76	1.8e-05
270	PTPN18	0.89	1.9e-13		270	CLDND1	0.69	5.4e-07												270	UGGT1	0.59	7.3e-10		270	CD274	0.74	1.8e-05
271	HNRNPD	0.85	2e-13		271	TTC39B	0.92	5.5e-07												271	PSIP1	0.97	8e-10		271	FASLG	0.7	1.8e-05
272	TCN2	1.23	2.2e-13		272	PAK1	0.81	5.6e-07												272	SYPL1	0.89	8.1e-10		272	RNF24	0.67	1.9e-05
273	ABCA1	1.18	2.2e-13		273	CP	0.98	6.2e-07												273	ALKAL2	1.16	8.7e-10		273	LPGAT1	0.6	2.2e-05
274	SNX5	0.94	2.3e-13		274	TACSTD2	1.72	6.3e-07												274	TACC3	1.07	8.7e-10		274	CLMN	0.75	2.4e-05
275	ZNF827	1.17	2.4e-13		275	GPR174	0.86	6.5e-07												275	SV2B	1.07	9.4e-10		275	ANGEL1	0.64	2.7e-05
276	SLC30A4	1.21	2.6e-13		276	TIMP1	0.69	6.7e-07												276	LSM14A	0.81	9.5e-10		276	UPP1	0.73	2.8e-05
277	UBE2G1	1	2.6e-13		277	DNMT3A	0.61	6.7e-07												277	BIRC3	1.29	1.1e-09		277	ZNF577	0.6	2.9e-05
278	TUBB2A	1.23	2.9e-13		278	CCND1	0.94	7.2e-07												278	ENO2	0.99	1.1e-09		278	SFRP4	0.8	3e-05
279	SWAP70	1.19	3e-13		279	AEBP1	0.94	7.6e-07												279	ALOX5	1.12	1.2e-09		279	CXCL11	0.74	3e-05
280	MEF2D	0.97	3.5e-13		280	CASP1	0.64	7.7e-07												280	SLC1A2	0.97	1.2e-09		280	RNF144B	0.61	3e-05
281	TUBB	0.84	3.7e-13		281	ITGA1	0.98	7.9e-07												281	ABHD12	0.9	1.4e-09		281	HLA-DQA2	1.71	3.1e-05
282	SMC4	1.07	3.8e-13		282	CASP10	0.72	8.2e-07												282	UCP2	0.77	1.5e-09		282	SQOR	0.76	3.1e-05
283	HTR3A	1.45	3.9e-13		283	ZNF276	0.77	8.3e-07												283	SLC2A1	1.11	1.6e-09		283	GSAP	0.61	3.1e-05
284	SYNM	1.12	3.9e-13		284	GNA15	0.69	8.9e-07												284	MAOB	1.09	1.6e-09		284	IFI44L	1.12	3.3e-05
285	ADAMDEC1	1.1	5.1e-13		285	FGF7	1.12	9.1e-07												285	TLR10	1.05	1.6e-09		285	LYST	0.68	3.3e-05
286	HNRNPAB	0.86	5.2e-13		286	LEPROTL1	0.73	9.4e-07												286	ATL2	0.85	1.6e-09		286	ZC3H12A	0.76	3.4e-05
287	WDR76	1.43	5.9e-13		287	HTRA1	0.96	9.7e-07												287	SNX3	0.8	1.6e-09		287	C4BPB	0.59	3.4e-05
288	FUCA1	1.62	6e-13		288	MGP	0.88	9.9e-07												288	TAF12	0.76	1.6e-09		288	SLC31A1	0.64	3.6e-05
289	MCM2	1.08	6e-13		289	SPATS2L	0.72	1.1e-06												289	XBP1	0.99	1.7e-09		289	GPR171	0.86	3.8e-05
290	FOXM1	1.05	6.3e-13		290	SVIP	0.68	1.1e-06												290	FCHO1	0.78	1.7e-09		290	MT1H	1.35	3.9e-05
291	PIK3CG	0.95	6.5e-13		291	IFNAR2	0.67	1.1e-06												291	H3C8	1.31	1.8e-09		291	TLR8	0.83	4.1e-05
292	PAG1	0.9	7.3e-13		292	ITGA6	0.84	1.2e-06												292	SMOC2	1.1	1.8e-09		292	OAS3	0.75	4.1e-05
293	YWHAE	0.7	7.8e-13		293	TP63	1.14	1.3e-06												293	CASK	0.98	1.8e-09		293	CD36	0.98	4.2e-05
294	GM2A	0.92	8.3e-13		294	FLRT2	0.97	1.3e-06												294	ARHGDIB	0.76	1.8e-09		294	TNFRSF1A	0.62	4.3e-05
295	HDAC7	0.79	8.5e-13		295	TNFRSF25	0.86	1.3e-06												295	CBX5	0.86	1.9e-09		295	BAG2	0.6	4.3e-05
296	MAST2	1.23	9.1e-13		296	MX2	0.8	1.3e-06												296	PLPP3	1.28	2.1e-09		296	IFI6	0.89	4.7e-05
297	GMNN	1.07	9.1e-13		297	ENG	0.72	1.3e-06												297	SPATS2	0.93	2.3e-09		297	TXN	0.68	4.8e-05
298	PDK4	1.58	9.5e-13		298	CCND2	0.66	1.4e-06												298	MYH11	1.24	2.4e-09		298	RUNX2	0.68	4.8e-05
299	H2AC6	0.81	9.6e-13		299	LAMA4	0.92	1.5e-06												299	BUB1B	0.94	2.4e-09		299	SCARF1	0.67	4.8e-05
300	LIMD2	0.74	1.2e-12		300	PLD4	0.87	1.5e-06												300	RRAS2	1.04	2.5e-09		300	CCL4L1	0.77	5e-05
301	CENPM	1.48	1.5e-12		301	CHST2	0.85	1.5e-06												301	AURKB	1.03	2.8e-09		301	PFKFB4	0.71	5e-05
302	SLC29A3	1.25	1.5e-12		302	CALHM2	0.75	1.5e-06												302	DUT	0.85	3e-09		302	MFSD13A	0.63	5e-05
303	CDV3	0.9	1.5e-12		303	IGFLR1	0.72	1.5e-06												303	TCF7	1.27	3.1e-09		303	TRMU	0.64	5.1e-05
304	E2F1	1.25	1.6e-12		304	BCL11B	0.98	1.6e-06												304	MMP9	2.41	3.2e-09		304	OTULINL	0.67	5.2e-05
305	USP34	0.78	1.6e-12		305	GIMAP6	0.96	1.6e-06												305	STMN1	1.08	3.5e-09		305	CFB	0.74	5.3e-05
306	TMED8	1.24	1.7e-12		306	THBS1	0.91	1.6e-06												306	CD163L1	1.39	3.7e-09		306	CXCL2	1.06	5.5e-05
307	FARP1	1.03	1.7e-12		307	IL1R2	1.06	1.7e-06												307	ZFAND6	0.71	4e-09		307	KYNU	0.7	5.6e-05
308	MAP4K2	0.96	1.8e-12		308	C4B	1.03	1.7e-06												308	RARRES2	1.53	4.1e-09		308	KIAA0513	0.61	5.7e-05
309	UBE2C	1.39	2e-12		309	SPOCK2	0.78	1.7e-06												309	H2AZ1	0.79	4.1e-09		309	PRKAR2B	0.92	6.1e-05
310	PPP2CA	0.84	2.1e-12		310	ARAP2	0.7	1.7e-06												310	OAZ1	0.67	4.2e-09		310	CXCL16	0.77	6.5e-05
311	TOX	1.15	2.2e-12		311	GBP3	0.65	1.7e-06												311	MMP15	1	4.4e-09		311	CD248	0.83	6.6e-05
312	CENPU	1.09	2.7e-12		312	TRDC	1.08	1.8e-06												312	MRPL51	0.77	4.6e-09		312	MT1G	1.47	6.8e-05
313	HLA-DMB	0.65	2.8e-12		313	TRAT1	0.88	1.8e-06												313	CSNK1A1	0.96	4.7e-09		313	CBR1	0.6	7.1e-05
314	BCAR3	1.1	3.3e-12		314	RBMS2	0.68	1.8e-06												314	SPRING1	0.82	5.1e-09		314	FAM168A	0.65	8e-05
315	S1PR3	1.18	3.4e-12		315	GZMM	0.84	1.9e-06												315	FAM111B	0.95	5.3e-09		315	SLC2A9	0.66	8.1e-05
316	ZNF608	1.1	3.5e-12		316	DGKA	0.78	1.9e-06												316	H2BC14	1.18	5.5e-09		316	MS4A7	1.14	8.2e-05
317	VAT1	1	3.5e-12		317	PBXIP1	0.6	1.9e-06												317	SELENOT	0.64	5.5e-09		317	ADA2	0.78	8.2e-05
318	CD79B	0.96	3.8e-12		318	UNC5B	1	2e-06												318	NANS	0.91	6.1e-09		318	CHKA	0.62	8.6e-05
319	APLP2	0.82	3.9e-12		319	RPS6KA3	0.68	2e-06												319	PAPOLA	0.69	6.3e-09		319	SLC8A1	0.64	8.8e-05
320	PLIN2	1.25	4.9e-12		320	KDM7A	0.78	2.1e-06												320	DNMT1	1.02	6.6e-09		320	CST3	0.85	9e-05
321	CDKN2C	1.24	4.9e-12		321	KCTD5	0.63	2.1e-06												321	TTC9	1.09	6.7e-09		321	GNLY	0.81	9.1e-05
322	SNRPD3	0.64	4.9e-12		322	CD5	0.87	2.2e-06												322	LYSMD2	0.8	7.1e-09		322	AGTRAP	0.66	9.1e-05
323	PCLAF	1.31	5.1e-12		323	CCL20	1.32	2.3e-06												323	LBR	0.78	7.2e-09		323	KMT5C	0.61	9.1e-05
324	FAM76B	1.11	5.4e-12		324	ITGAE	0.96	2.3e-06												324	CDC20	0.99	7.4e-09		324	RAB31	0.69	9.3e-05
325	RFC3	1.1	5.6e-12		325	SOD3	1.02	2.4e-06												325	LCK	0.89	7.6e-09		325	TSHZ3	0.74	9.8e-05
326	GPR143	1.62	6.1e-12		326	MORC3	0.69	2.4e-06												326	P2RY12	1.01	8e-09		326	TSPO	0.65	9.8e-05
327	CHI3L1	1.95	6.3e-12		327	VAMP5	0.65	2.6e-06												327	ABLIM1	0.98	8.3e-09		327	KLRC4	0.77	0.0001
328	MS4A6A	1.07	6.3e-12		328	PERP	1.26	2.8e-06												328	EYA3	0.78	8.5e-09		328	CCSAP	0.66	0.0001
329	ERMARD	1.13	6.5e-12		329	NIPAL3	0.75	2.8e-06												329	BCL6	1.05	8.6e-09		329	ISG15	0.79	0.00011
330	PEPD	1.06	7.2e-12		330	CFH	0.96	2.9e-06												330	CCNB1	0.84	8.9e-09		330	ARMS2	0.78	0.00011
331	PHGDH	1.22	7.4e-12		331	IL2RB	0.8	3e-06												331	H2AC11	1.04	9.3e-09		331	GPR65	0.72	0.00011
332	NDC1	1.12	7.8e-12		332	CYLD	0.75	3e-06												332	H4C3	0.98	9.4e-09		332	RTL8A	0.65	0.00011
333	RPRD1B	0.76	7.9e-12		333	BTN2A1	0.62	3.1e-06												333	RPS26	0.95	9.9e-09		333	SCPEP1	0.63	0.00011
334	CDKN3	1.12	8.7e-12		334	SIGLEC10	0.82	3.2e-06												334	NPHS1	1.01	1e-08		334	BST1	0.62	0.00011
335	MSH6	1.13	9.4e-12		335	SLC8A1	0.67	3.2e-06												335	CD79A	1.08	1.1e-08		335	RTN1	0.8	0.00012
336	CPNE5	1.12	9.7e-12		336	ODF3B	0.72	3.3e-06												336	SYBU	1.06	1.1e-08		336	COL8A2	0.71	0.00012
337	S100A1	1.42	1e-11		337	UBE2L6	0.67	3.3e-06												337	WDTC1	0.94	1.1e-08		337	PTPDC1	0.65	0.00012
338	FABP3	1.3	1e-11		338	KLF5	1.18	3.5e-06												338	YWHAH	0.65	1.1e-08		338	STX3	0.61	0.00012
339	SOX8	1.33	1.1e-11		339	SDC1	1.03	3.5e-06												339	SLC15A2	0.97	1.3e-08		339	USHBP1	0.64	0.00013
340	MND1	1.26	1.1e-11		340	RNASE6	0.82	3.6e-06												340	RFC1	0.9	1.3e-08		340	PIK3R5	0.72	0.00014
341	DUT	1.09	1.1e-11		341	SIK1	0.67	3.7e-06												341	CAP1	0.68	1.3e-08		341	CRIM1	0.8	0.00015
342	LYPLAL1	1.04	1.1e-11		342	RCAN3	0.58	3.8e-06												342	SRSF1	0.65	1.3e-08		342	CALHM6	0.77	0.00015
343	EPHX2	1.21	1.2e-11		343	ERRFI1	0.98	3.9e-06												343	ATP8A1	1.08	1.4e-08		343	IL3RA	0.75	0.00015
344	PRC1	1.15	1.2e-11		344	CLEC6A	0.96	4.1e-06												344	PEX5	0.78	1.4e-08		344	SAMD9	0.72	0.00016
345	SMS	1.05	1.2e-11		345	KCNA3	0.87	4.1e-06												345	STX7	0.64	1.4e-08		345	ARMC2	0.69	0.00016
346	MTF2	0.93	1.4e-11		346	MAL	0.83	4.4e-06												346	PRRC2B	0.66	1.5e-08		346	AK4	0.65	0.00016
347	HJURP	1.13	1.5e-11		347	CLDN10	1.24	4.6e-06												347	H2AC17	1.03	1.6e-08		347	ARPIN	0.64	0.00016
348	MCM7	1.07	1.5e-11		348	TAP1	0.64	4.7e-06												348	HS3ST3A1	0.97	1.6e-08		348	PRR5L	0.66	0.00017
349	KIF2C	1.22	1.6e-11		349	THEMIS	0.79	5e-06												349	ZZZ3	0.93	1.6e-08		349	TMEM150B	0.65	0.00017
350	RBBP4	1.06	1.7e-11		350	DEPP1	0.74	5.2e-06												350	TPGS2	0.84	1.6e-08		350	DNAAF9	0.65	0.00018
351	NSMF	0.96	1.7e-11		351	JAK3	0.67	5.5e-06												351	BMERB1	0.82	1.6e-08		351	PFKFB3	0.61	0.00018
352	STAP1	1.18	1.8e-11		352	SLC35F3	0.94	5.8e-06												352	SNX29	0.81	1.8e-08		352	ABL2	0.63	0.00019
353	PDCD1LG2	1.11	1.8e-11		353	YPEL2	0.75	5.8e-06												353	ABCC3	1.04	1.9e-08		353	FOSL2	0.69	0.0002
354	MAML3	1.08	1.8e-11		354	CRIM1	0.91	5.9e-06												354	ANAPC15	0.75	1.9e-08		354	AIMP2	0.63	0.0002
355	GINS2	0.99	1.8e-11		355	FXYD3	1.42	6.2e-06												355	DGKD	0.94	2e-08		355	VPS9D1	0.62	0.0002
356	KHDRBS1	0.68	1.9e-11		356	KRT6A	1.18	6.6e-06												356	SMOX	1.09	2.1e-08		356	TYROBP	0.6	0.0002
357	SYPL1	0.85	2e-11		357	KRT17	1.15	6.6e-06												357	SLAMF6	0.84	2.1e-08		357	PDE3B	0.73	0.00021
358	LGALS1	0.97	2.2e-11		358	ERN1	0.82	6.6e-06												358	MSH6	0.93	2.2e-08		358	CD72	0.71	0.00021
359	SLC15A3	0.81	2.3e-11		359	AXL	1.03	6.7e-06												359	TMED8	0.76	2.3e-08		359	C1QL3	0.67	0.00021
360	ATP6V0D2	1.52	2.5e-11		360	RGS18	0.8	6.9e-06												360	COTL1	0.72	2.3e-08		360	ITGA1	0.76	0.00022
361	ZZZ3	1.19	2.6e-11		361	SLC9A3R2	0.71	7e-06												361	GCNT3	0.97	2.4e-08		361	HTRA1	0.71	0.00022
362	G0S2	1.11	2.6e-11		362	FCGR3A	1.05	7.2e-06												362	ANKRD13A	0.84	2.4e-08		362	FGD4	0.71	0.00023
363	RANBP1	1.1	2.7e-11		363	P2RY13	0.66	7.6e-06												363	ABCA3	1	2.6e-08		363	YPEL1	0.64	0.00023
364	MCM6	1.05	2.8e-11		364	PRKCQ	0.82	7.8e-06												364	HMGB2	0.83	2.6e-08		364	RCN3	0.64	0.00024
365	CORO1A	0.81	2.8e-11		365	POGLUT1	0.65	8.5e-06												365	TMEM131	0.68	2.9e-08		365	ZBTB12	0.62	0.00024
366	USP7	1	2.9e-11		366	DUSP7	0.66	8.6e-06												366	AOC1	1.05	3e-08		366	SIGLEC9	0.61	0.00024
367	BLOC1S6	0.93	3.1e-11		367	EVI2A	0.63	8.8e-06												367	H4C1	0.82	3e-08		367	PHLDB1	0.66	0.00025
368	CDCA3	1.06	3.5e-11		368	PRKCH	0.67	9.1e-06												368	HMGN3	0.81	3e-08		368	C19orf18	0.62	0.00025
369	COLQ	1.27	3.6e-11		369	ID1	0.84	9.4e-06												369	FLOT2	0.63	3e-08		369	PNMA1	0.66	0.00026
370	MSI2	1.03	3.6e-11		370	CISH	0.93	9.6e-06												370	NUAK1	1.01	3.6e-08		370	FPR2	0.75	0.0003
371	POU2F2	0.92	3.7e-11		371	ITGB5	0.83	9.9e-06												371	GINS2	0.8	3.6e-08		371	CLEC1A	0.61	0.0003
372	PDGFD	1.17	4.1e-11		372	DUSP4	0.98	1.1e-05												372	NCOA3	0.7	3.8e-08		372	TRIM5	0.58	0.0003
373	ZFAND4	1.01	4.1e-11		373	PTPN13	0.94	1.1e-05												373	IL21	1.03	3.9e-08		373	PTGER2	0.85	0.00031
374	ATP5IF1	0.89	4.1e-11		374	SLC18A2	0.9	1.1e-05												374	MCM6	0.86	3.9e-08		374	SLC2A14	0.83	0.00032
375	ARPC5	0.62	4.2e-11		375	AKAP12	0.88	1.1e-05												375	VCAM1	0.86	4.2e-08		375	CD93	0.77	0.00032
376	EPAS1	0.87	4.4e-11		376	MYCL	0.85	1.1e-05												376	POLH	0.98	4.4e-08		376	ANPEP	0.79	0.00033
377	MFSD1	0.85	4.4e-11		377	TXK	0.78	1.1e-05												377	H4C2	0.91	4.4e-08		377	RABGGTA	0.59	0.00034
378	LIPA	1.05	4.6e-11		378	SPATA13	0.77	1.1e-05												378	H1-4	0.8	4.4e-08		378	ITSN1	0.6	0.00035
379	OAZ1	0.72	4.7e-11		379	PYHIN1	0.71	1.1e-05												379	ATP6V1G1	0.65	4.4e-08		379	TMEM170B	0.6	0.00036
380	SRSF1	0.61	4.7e-11		380	TET2	0.69	1.1e-05												380	TOX	1.17	4.5e-08		380	TGM2	0.74	0.00038
381	H4-16	1.07	4.8e-11		381	TRPM2	0.65	1.1e-05												381	H2AC19	0.97	4.5e-08		381	MTSS1	0.73	0.00038
382	KIFC1	1.22	4.9e-11		382	RGS2	0.84	1.2e-05												382	ITPR3	0.74	4.5e-08		382	CXCL1	0.85	0.00039
383	MCM5	0.84	5.7e-11		383	IGFBP5	0.84	1.3e-05												383	TNFRSF13C	1.04	4.6e-08		383	NXPH4	0.67	0.00039
384	COLEC12	1.45	5.8e-11		384	ETHE1	0.71	1.3e-05												384	H2BU1	1.38	4.7e-08		384	CD302	0.61	0.0004
385	NCAPH	1.07	6e-11		385	CD3D	0.82	1.4e-05												385	ADAM19	1	4.8e-08		385	AIFM3	0.67	0.00045
386	NSD2	0.99	6e-11		386	ARHGAP22	0.72	1.4e-05												386	RAMP1	0.91	4.9e-08		386	FRRS1	0.67	0.00046
387	HNRNPA2B1	0.65	6.1e-11		387	STING1	0.68	1.4e-05												387	ZNF318	0.82	5e-08		387	THEMIS	0.61	0.00048
388	CDC42EP4	1.33	6.7e-11		388	COL14A1	0.96	1.5e-05												388	ZBED6CL	1.06	5.2e-08		388	RRP9	0.65	0.00049
389	CASK	1.06	6.7e-11		389	ZFP36L2	0.76	1.5e-05												389	ZBTB38	0.8	5.2e-08		389	PRAM1	0.69	0.0005
390	TMEM131L	1.08	8.2e-11		390	TAMALIN	0.94	1.6e-05												390	CEP128	0.71	5.2e-08		390	FMN1	0.65	0.0005
391	TOR3A	0.91	8.5e-11		391	CRTAM	0.77	1.6e-05												391	LTF	0.92	5.3e-08		391	SFXN3	0.61	0.0005
392	SPC24	1.06	9.1e-11		392	KRT8	0.64	1.6e-05												392	TMSB4X	0.82	5.4e-08		392	TTLL6	0.68	0.00051
393	RFC1	1	9.7e-11		393	KRT16	0.97	1.7e-05												393	RRM1	0.84	5.5e-08		393	IDH1	0.63	0.00051
394	PLEKHF2	1.04	1.1e-10		394	KLRC4	0.9	1.7e-05												394	CDKN2C	0.81	5.5e-08		394	LRRC37B	0.6	0.00052
395	ACADM	0.95	1.1e-10		395	CD247	0.87	1.8e-05												395	E2F5	0.95	5.7e-08		395	LATS2	0.59	0.00053
396	RBBP7	0.98	1.2e-10		396	ITGA7	0.83	2e-05												396	PNOC	0.97	5.8e-08		396	FHL3	0.58	0.00053
397	SMARCA4	0.8	1.2e-10		397	TNFRSF4	0.75	2e-05												397	KLF12	0.8	5.8e-08		397	GIMAP7	0.59	0.00056
398	NUCKS1	0.69	1.2e-10		398	EPHA2	0.95	2.1e-05												398	PARP1	0.74	5.8e-08		398	SIGLEC10	0.76	0.0006
399	ASF1B	1.14	1.4e-10		399	DKK3	0.8	2.1e-05												399	FAM13B	0.83	5.9e-08		399	STAT4	0.59	0.00062
400	FAM111B	1.02	1.5e-10		400	JUNB	0.61	2.1e-05												400	MTA3	0.92	6e-08		400	MBOAT7	0.6	0.00065
401	ALYREF	0.83	1.5e-10		401	HCK	0.66	2.2e-05												401	TMEM123	0.88	6e-08		401	CD209	0.74	0.00066
402	AKR1A1	0.8	1.5e-10		402	TRIM29	1.25	2.3e-05												402	RAP1B	0.83	6e-08		402	CHST2	0.78	0.00069
403	LCP1	0.65	1.5e-10		403	LILRA6	0.83	2.3e-05												403	GPR18	1	6.2e-08		403	ZFP57	0.73	0.00069
404	NASP	0.78	1.6e-10		404	ALOX15B	0.83	2.4e-05												404	PTK2	0.9	6.3e-08		404	CD99L2	0.63	0.00069
405	TMEM176B	0.78	1.6e-10		405	LPCAT2	0.78	2.4e-05												405	PTBP3	0.62	6.7e-08		405	MT1M	0.73	0.0007
406	INCENP	0.94	1.8e-10		406	SERPING1	0.74	2.4e-05												406	RRM2B	0.71	7e-08		406	TMEFF1	0.6	0.00071
407	SERPINF1	0.79	1.8e-10		407	AP1M2	0.83	2.5e-05												407	MTF2	0.68	7.3e-08		407	NAA80	0.64	0.00074
408	CAPN3	1.06	2e-10		408	CRTC3	0.78	2.5e-05												408	RAB5B	0.6	7.3e-08		408	KIF13A	0.6	0.0008
409	SH2B2	1.03	2.1e-10		409	TLR7	0.75	2.6e-05												409	RCOR1	0.61	7.4e-08		409	HSPA1B	0.89	0.00081
410	VEZT	0.99	2.1e-10		410	RARA	0.72	2.6e-05												410	CTSD	0.94	7.5e-08		410	C15orf48	0.69	0.00082
411	SYBU	1.36	2.2e-10		411	CLDN1	0.95	3.1e-05												411	GLCCI1	0.91	7.6e-08		411	VCAN	0.75	0.00084
412	BUB1	1.14	2.3e-10		412	AK1	0.63	3.1e-05												412	DDR2	0.92	7.7e-08		412	MAB21L3	0.61	0.00085
413	CLSTN3	1.03	2.3e-10		413	ADGRL1	0.89	3.2e-05												413	PKNOX1	0.75	7.7e-08		413	ITGAE	0.69	0.00087
414	MIF	0.69	2.3e-10		414	CD14	0.72	3.2e-05												414	CD53	0.69	7.8e-08		414	SAMD3	0.66	0.00088
415	SNRPG	0.65	2.3e-10		415	CAPNS2	0.81	3.3e-05												415	MOXD1	1.01	8e-08		415	CHST7	0.63	0.00089
416	DNASE1	1.09	2.4e-10		416	PCOLCE	0.8	3.3e-05												416	CHRAC1	0.82	8e-08		416	FLT1	0.62	0.00093
417	RAN	0.82	2.8e-10		417	ENGASE	0.63	3.4e-05												417	FAM102A	0.82	8.5e-08		417	STARD3NL	0.61	0.00093
418	CXXC5	0.81	2.9e-10		418	TCF7	0.87	3.5e-05												418	IGLL5	2	8.6e-08		418	ASGR1	0.7	0.00098
419	DHFR	0.99	3e-10		419	CAV1	0.88	3.8e-05												419	SDHB	0.72	8.8e-08		419	TMEM71	0.6	0.00098
420	CUL3	0.83	3e-10		420	LTF	1.26	3.9e-05												420	MYH9	0.58	8.8e-08		420	CXCL10	0.64	0.001
421	TPD52	0.94	3.2e-10		421	PTK7	0.8	3.9e-05												421	CAMK2B	0.91	9.3e-08		421	TSNARE1	0.64	0.0013
422	ACSF3	0.86	3.2e-10		422	LILRA5	0.73	3.9e-05												422	SMC4	0.75	9.7e-08		422	PLCB1	0.63	0.0014
423	SRSF3	0.79	3.3e-10		423	PAX1	0.93	4.2e-05												423	SOS1	0.66	9.8e-08		423	CLEC2B	0.59	0.0014
424	ATP5MC3	0.73	3.3e-10		424	LDOC1	0.78	4.2e-05												424	SMAD9	1.08	1e-07		424	PTGIR	0.63	0.0015
425	MPC2	0.87	3.6e-10		425	MEOX1	0.76	4.2e-05												425	HS3ST1	0.99	1e-07		425	ZMYND15	0.62	0.0015
426	YEATS2	0.8	3.6e-10		426	MPEG1	0.72	4.3e-05												426	STRBP	0.74	1e-07		426	SPATA17	0.6	0.0015
427	H2AC7	1.06	3.8e-10		427	GSDMB	0.65	4.3e-05												427	IGHA1	1.97	1.1e-07		427	SIRPD	0.59	0.0015
428	NCF1	0.68	3.8e-10		428	ADA2	0.7	4.5e-05												428	LTB	1.45	1.1e-07		428	DDO	0.59	0.0016
429	UBR5	0.73	3.9e-10		429	TCAF2	0.68	4.7e-05												429	MAP4K2	0.83	1.1e-07		429	CXCL12	0.74	0.0018
430	ZNF581	0.88	4.2e-10		430	RAP1GAP2	0.83	5e-05												430	CBX1	0.72	1.1e-07		430	FZD2	0.62	0.0018
431	SLC1A4	0.98	4.3e-10		431	CD3G	0.79	5.1e-05												431	NAA38	0.67	1.1e-07		431	SIGLEC14	0.9	0.0021
432	DNASE2	1.27	4.6e-10		432	TGFB3	0.7	5.2e-05												432	VGLL4	0.78	1.2e-07		432	MT1HL1	0.7	0.0021
433	RRM1	0.93	4.6e-10		433	P2RY14	0.8	5.5e-05												433	RBP5	1.07	1.3e-07		433	CCL3L3	0.75	0.0022
434	GCHFR	1.17	4.7e-10		434	FOXQ1	0.91	5.6e-05												434	ARHGAP19	0.81	1.3e-07		434	ADM	0.61	0.0023
435	KBTBD8	1.09	4.7e-10		435	SFN	1.22	5.7e-05												435	MBNL2	0.7	1.3e-07		435	OLFML2B	0.6	0.0023
436	LOXL2	1.08	4.8e-10		436	STMN3	0.65	5.7e-05												436	PITHD1	0.67	1.3e-07		436	KLF11	0.59	0.0024
437	LSM14A	0.89	4.8e-10		437	CD28	0.7	5.9e-05												437	H4C12	0.78	1.4e-07		437	LECT2	0.65	0.0025
438	NCAPG	0.94	4.9e-10		438	EPHA3	0.81	6.2e-05												438	TMEM178B	0.96	1.5e-07		438	AXL	0.8	0.0026
439	ANLN	1.16	5.2e-10		439	AHDC1	0.65	6.2e-05												439	EIF2AK3	0.89	1.5e-07		439	CLEC4E	0.69	0.0028
440	ADA	0.91	5.2e-10		440	APOL1	0.66	6.3e-05												440	CNN2	0.81	1.5e-07		440	SNX10	0.65	0.0029
441	KCNJ5	1.14	5.7e-10		441	SPINT1	0.76	6.5e-05												441	CBX3	0.63	1.5e-07		441	ERVV-1	0.61	0.0029
442	KNL1	1.2	6.1e-10		442	ITGA5	0.63	6.7e-05												442	TMEM255A	1.05	1.6e-07		442	MEOX1	0.6	0.0029
443	CKS2	1.04	6.3e-10		443	SLC4A7	0.61	6.7e-05												443	RC3H2	0.88	1.6e-07		443	CLEC4C	0.65	0.0032
444	COX8A	0.59	6.6e-10		444	TMPRSS4	0.99	7.1e-05												444	FCRL1	1.23	1.7e-07		444	TM4SF19	0.64	0.0032
445	TCEA1	0.9	7e-10		445	SLFN5	0.62	7.1e-05												445	H3C13	1.03	1.7e-07		445	HGF	0.59	0.0034
446	CYB561A3	0.84	7e-10		446	RUNX2	0.89	7.4e-05												446	PRC1	0.73	1.7e-07		446	GFRA2	0.69	0.0036
447	SSRP1	0.64	7e-10		447	GPR171	0.82	7.4e-05												447	NSD2	0.72	1.7e-07		447	ANKRD22	0.62	0.0037
448	TRA2B	0.68	7.4e-10		448	GPRIN3	0.59	7.4e-05												448	CDKN3	0.76	1.8e-07		448	CHSY3	0.61	0.0038
449	UHRF1	1.11	7.9e-10		449	ABHD13	0.85	7.5e-05												449	EFNB2	0.93	1.9e-07		449	ATF5	0.62	0.0039
450	H1-3	0.86	8e-10		450	DIPK2B	0.8	7.6e-05												450	GRAMD4	0.87	1.9e-07		450	SLC39A8	0.71	0.004
451	MCM3	0.89	8.1e-10		451	SOX18	0.78	7.6e-05												451	FBXO44	0.71	1.9e-07		451	ADAMTS9	0.58	0.004
452	H1-1	1.2	8.4e-10		452	PPP1R15A	0.73	7.7e-05												452	RAB8B	0.63	1.9e-07		452	LYVE1	0.61	0.0052
453	BRWD1	0.77	8.4e-10		453	PRR5L	0.69	7.8e-05												453	MDM4	0.6	1.9e-07		453	OLR1	0.67	0.0054
454	SMIM20	1.01	8.5e-10		454	AAK1	0.68	7.8e-05												454	ADAMDEC1	1.24	2e-07		454	CASP5	0.6	0.0055
455	RRM2B	0.96	8.9e-10		455	CFB	0.73	8e-05												455	MEF2D	0.64	2e-07		455	IL10	0.64	0.0059
456	FCRLA	1	9.2e-10		456	CSF3R	0.66	8e-05												456	SERPINA5	1.01	2.1e-07		456	S100B	0.62	0.0063
457	SELENOT	0.76	9.3e-10		457	CEMIP	0.78	8.1e-05												457	PDLIM3	0.95	2.1e-07		457	LY6H	0.58	0.007
458	DNAJC5B	1.12	9.4e-10		458	SLA2	0.8	8.2e-05												458	CDK19	0.71	2.1e-07		458	C4B	0.65	0.0079
459	GNS	0.95	9.5e-10		459	GCNT4	0.8	8.2e-05												459	NCAPG	0.84	2.3e-07		459	FKBP6	0.59	0.0098
460	CAPN6	1.21	9.8e-10		460	TRIM43	0.78	8.3e-05												460	ABCA6	1.39	2.4e-07		460	CD5L	0.77	0.011
461	EEPD1	1.01	1e-09		461	ZMYND11	0.6	8.3e-05												461	LSM10	0.7	2.4e-07		461	SPP1	0.98	0.015
462	AURKA	0.89	1.1e-09		462	NMT2	0.85	8.7e-05												462	H2BC4	0.74	2.5e-07		462	ORM1	0.94	0.016
463	EDEM1	0.77	1.1e-09		463	ZBTB10	0.73	9e-05												463	SGPP1	0.66	2.5e-07		463	ADAMTSL4	0.58	0.016
464	NCAPD2	1	1.2e-09		464	SUB1	0.68	9e-05												464	CALM2	0.77	2.6e-07		464	PLTP	0.7	0.017
465	CLN6	0.86	1.2e-09		465	MXD1	0.67	9e-05												465	H3C12	1.18	2.7e-07		465	CTSK	0.68	0.023
466	CCR1	0.85	1.2e-09		466	ARHGAP18	0.62	9e-05												466	CD19	0.88	2.7e-07		466	ADGRE1	0.59	0.024
467	ZWINT	1.09	1.3e-09		467	PRKCA	0.68	9.1e-05												467	CCDC69	0.77	2.8e-07		467	IL22RA2	0.6	0.026
468	DHRS9	1.04	1.3e-09		468	FAM107A	0.79	9.2e-05												468	STAG2	0.58	2.8e-07		468	APOD	0.65	0.04
469	BCL2L12	0.81	1.3e-09		469	ZDHHC2	0.58	9.3e-05												469	AP1B1	0.77	2.9e-07
470	ADORA3	1.09	1.4e-09		470	LPAR6	0.79	9.4e-05												470	KLHDC8B	0.71	3e-07
471	KPNA2	0.96	1.4e-09		471	TGFBR3	0.88	9.6e-05												471	ENPP2	1.3	3.2e-07
472	TMEM150C	1.18	1.5e-09		472	PRKAG2	0.71	9.6e-05												472	NUSAP1	0.78	3.2e-07
473	ENO2	1	1.5e-09		473	PLA2G4B	0.7	9.6e-05												473	LIMD2	0.64	3.4e-07
474	MACROH2A1	0.88	1.5e-09		474	CD6	0.84	9.7e-05												474	H1-2	0.79	3.5e-07
475	CREG1	0.96	1.6e-09		475	MXRA8	0.76	9.8e-05												475	S100A1	1.12	3.7e-07
476	ATAD2	1.04	1.8e-09		476	DSG3	1.04	0.00011												476	MXD4	0.72	3.7e-07
477	MGLL	0.98	1.8e-09		477	CCR2	0.95	0.00011												477	TP53	0.71	3.7e-07
478	EYA3	1.01	1.9e-09		478	PPL	0.88	0.00011												478	PTPRK	0.97	3.9e-07
479	GTSE1	0.99	1.9e-09		479	TNIP3	0.79	0.00011												479	C5AR1	0.99	4e-07
480	RASSF2	0.77	1.9e-09		480	SH2D1A	0.7	0.00011												480	H4C15	0.97	4e-07
481	HDAC9	0.76	1.9e-09		481	WNT5B	0.6	0.00011												481	TUBB3	0.96	4.4e-07
482	PDIA4	0.68	2e-09		482	NDRG1	0.58	0.00011												482	DSC2	0.86	4.6e-07
483	XRCC6	0.63	2.1e-09		483	VWF	0.77	0.00012												483	BIK	1.31	4.9e-07
484	TYMS	0.98	2.2e-09		484	CLEC1A	0.72	0.00012												484	PAPPA	0.99	4.9e-07
485	RPS27L	0.7	2.2e-09		485	C1QTNF9B	0.7	0.00012												485	IFI27L2	0.64	4.9e-07
486	SLC38A6	0.96	2.3e-09		486	HLA-DPB1	0.63	0.00012												486	PKP2	0.95	5e-07
487	SYAP1	0.79	2.3e-09		487	DUSP3	0.62	0.00012												487	HOPX	0.75	5e-07
488	ANAPC11	0.68	2.3e-09		488	DYRK2	0.58	0.00012												488	DOCK8	0.62	5e-07
489	RAD51	0.88	2.8e-09		489	TMEM132A	0.77	0.00013												489	SDHD	0.7	5.2e-07
490	CCND3	0.83	2.8e-09		490	PLVAP	0.76	0.00013												490	ASF1B	0.86	5.4e-07
491	DBI	0.65	2.8e-09		491	C7	0.74	0.00013												491	LY86	0.9	5.6e-07
492	ABCA6	1.17	3e-09		492	RAB38	0.69	0.00013												492	NDN	0.83	5.7e-07
493	A2M	0.97	3e-09		493	OTULINL	0.67	0.00013												493	CCDC167	0.64	5.7e-07
494	CCDC69	0.92	3e-09		494	PRF1	0.66	0.00013												494	CCNC	0.64	5.9e-07
495	LY75	0.9	3e-09		495	HSPG2	0.73	0.00014												495	LAPTM5	0.71	6.1e-07
496	FAM241A	0.96	3.1e-09		496	CD1E	0.65	0.00014												496	ICOS	0.88	6.3e-07
497	FAM107B	0.87	3.4e-09		497	PTGES	0.79	0.00015												497	NOVA1	0.89	6.6e-07
498	SPATS2	0.94	3.5e-09		498	HELB	0.69	0.00015												498	U2AF1	0.62	6.8e-07
499	SLC2A1	0.9	3.7e-09		499	KRT13	1.2	0.00016												499	PDLIM4	0.84	7.1e-07
500	CDCA2	1.07	3.8e-09		500	SLFN12L	0.78	0.00016												500	CLIP2	0.81	7.2e-07
501	COX6A1	0.59	3.8e-09		501	DSE	0.68	0.00016												501	SASH3	0.75	7.3e-07
502	ZBED6CL	1.03	4.2e-09		502	PDE3B	0.82	0.00017												502	RPS20	0.64	7.3e-07
503	BUB3	0.78	4.2e-09		503	FAM167B	0.69	0.00017												503	CEP57	0.59	7.3e-07
504	SNX30	0.85	4.3e-09		504	SYT15	0.66	0.00017												504	EVI2B	0.62	7.8e-07
505	HMMR	1	5.1e-09		505	SLC25A29	0.65	0.00017												505	SCARB1	0.79	8.1e-07
506	B3GLCT	0.99	5.1e-09		506	PEG3	0.85	0.00018												506	CDC42	0.6	8.1e-07
507	CCDC167	0.84	5.1e-09		507	IRF2BPL	0.7	0.00018												507	TMEM156	0.74	8.2e-07
508	SNX22	0.73	5.1e-09		508	EPDR1	0.68	0.00018												508	MUC3A	0.95	8.3e-07
509	PKM	0.92	5.5e-09		509	CTNNBIP1	0.64	0.00018												509	MTMR12	0.75	8.6e-07
510	YEATS4	0.75	5.7e-09		510	MEGF6	0.62	0.00018												510	NLRP4	1.03	8.7e-07
511	NCOA3	0.74	5.9e-09		511	HBA2	0.98	0.00019												511	IL6ST	0.64	8.9e-07
512	SERINC2	1.11	6.2e-09		512	SIGLEC12	0.69	0.00019												512	LANCL1	0.66	9e-07
513	GUSB	0.76	6.2e-09		513	CCL2	0.8	0.0002												513	BPTF	0.64	9.1e-07
514	CLPTM1L	0.74	6.2e-09		514	DDR1	0.77	0.0002												514	C12orf57	0.6	9.7e-07
515	TIMM8B	0.71	6.3e-09		515	NCKAP1	0.75	0.0002												515	MS4A6A	0.94	1e-06
516	POU3F1	0.98	6.4e-09		516	LILRB2	0.68	0.0002												516	CCDC115	0.62	1e-06
517	EPB41L2	0.94	6.4e-09		517	EPHA1	0.78	0.00021												517	CD82	0.91	1.1e-06
518	RPA3	0.79	6.6e-09		518	GDPD1	0.69	0.00021												518	ARPC3	0.87	1.1e-06
519	HEXA	0.59	6.7e-09		519	MOB3C	0.6	0.00021												519	SERF2	0.64	1.1e-06
520	SMC2	0.79	7.2e-09		520	MAB21L4	0.81	0.00022												520	GCHFR	0.84	1.2e-06
521	ANP32E	0.81	7.6e-09		521	ABCA2	0.73	0.00022												521	H2AC20	0.81	1.2e-06
522	ZBTB38	0.75	7.8e-09		522	FMO2	0.71	0.00022												522	LSP1	0.8	1.2e-06
523	TNFRSF13C	0.72	8e-09		523	HERC6	0.7	0.00022												523	H2AX	0.76	1.3e-06
524	STRBP	0.68	8.2e-09		524	MRM1	0.67	0.00022												524	NAA50	0.62	1.3e-06
525	CDC45	1.02	8.5e-09		525	PKP3	0.81	0.00023												525	CDH1	0.78	1.4e-06
526	CD59	0.81	8.5e-09		526	F5	0.8	0.00023												526	FAM3B	0.89	1.5e-06
527	BCL2A1	0.95	8.7e-09		527	ARHGAP5	0.73	0.00023												527	BCAR3	0.79	1.5e-06
528	BANF1	0.73	9.1e-09		528	KIRREL1	0.69	0.00023												528	TRAPPC2	0.72	1.5e-06
529	NDC80	1.16	9.4e-09		529	MAST4	0.61	0.00023												529	NCEH1	0.83	1.6e-06
530	HMGB3	0.9	9.7e-09		530	LAMP5	0.95	0.00024												530	C16orf54	0.77	1.6e-06
531	MCM4	1.02	9.9e-09		531	SLC7A2	0.77	0.00024												531	ZNF254	0.67	1.6e-06
532	MRPL51	0.84	9.9e-09		532	NELL2	0.74	0.00024												532	TMEM256	0.63	1.6e-06
533	ATP5PF	0.7	1e-08		533	PLXDC1	0.7	0.00024												533	RAP1A	0.64	1.7e-06
534	MMP9	1.02	1.2e-08		534	NT5DC4	0.63	0.00024												534	SAR1A	0.61	1.7e-06
535	LMNB2	0.88	1.2e-08		535	CGAS	0.59	0.00024												535	HMOX1	0.79	1.8e-06
536	TMPO	0.85	1.2e-08		536	GBP6	0.9	0.00026												536	NUP153	0.61	1.8e-06
537	ATP6V1F	0.73	1.2e-08		537	GJB2	1.01	0.00028												537	PTCH2	1.03	1.9e-06
538	TKT	0.66	1.2e-08		538	RND3	0.64	0.00029												538	KEL	0.83	1.9e-06
539	CUX1	0.78	1.3e-08		539	CLEC10A	0.62	0.00029												539	HDAC1	0.74	1.9e-06
540	ASAH1	1.06	1.4e-08		540	TMEM45A	0.83	0.0003												540	NCAPD2	0.63	1.9e-06
541	DEK	0.77	1.4e-08		541	KAT2A	0.64	0.0003												541	H2BS1	0.83	2e-06
542	EHMT1	0.74	1.4e-08		542	SLC25A30	0.59	0.0003												542	RHOH	0.74	2e-06
543	GRHPR	0.96	1.5e-08		543	SKAP1	0.58	0.0003												543	PCLAF	0.9	2.2e-06
544	SGPL1	0.92	1.5e-08		544	FCGR1A	0.68	0.00031												544	TUBB	0.66	2.2e-06
545	CHAF1A	0.9	1.5e-08		545	TNFSF13B	0.65	0.00031												545	PTPRC	0.62	2.2e-06
546	ADCY3	0.85	1.5e-08		546	KDR	0.66	0.00032												546	PLA2G2D	1.27	2.3e-06
547	GRAP	0.89	1.6e-08		547	CERS6	0.76	0.00033												547	SORL1	0.99	2.3e-06
548	LSM10	0.76	1.6e-08		548	ULK1	0.68	0.00033												548	H2AZ2	0.66	2.3e-06
549	NEK6	0.75	1.6e-08		549	TLR8	0.65	0.00033												549	ARL2BP	0.58	2.3e-06
550	PRKDC	0.71	1.6e-08		550	COL17A1	1.06	0.00034												550	KIFC1	0.84	2.6e-06
551	GGT5	1.01	1.7e-08		551	RASGRF2	0.7	0.00034												551	FOXP4	0.63	2.6e-06
552	PTGDS	0.96	1.8e-08		552	ZC3H12B	0.76	0.00036												552	RAPGEF5	0.97	2.8e-06
553	TUBA1C	1.11	1.9e-08		553	SPRR2A	0.81	0.00037												553	LPL	0.94	2.8e-06
554	SPC25	1.06	1.9e-08		554	ECSCR	0.79	0.00037												554	ABLIM3	0.72	2.8e-06
555	CENPA	1	1.9e-08		555	TCEA3	0.77	0.00039												555	GABARAP	0.64	2.8e-06
556	LIG1	0.84	1.9e-08		556	RNF125	0.72	0.00039												556	LAMB3	0.9	2.9e-06
557	ABR	0.68	1.9e-08		557	CX3CR1	0.75	0.00041												557	CERS4	0.9	2.9e-06
558	HDAC1	0.91	2e-08		558	SELP	0.71	0.00041												558	CDC42EP5	0.67	2.9e-06
559	SLC45A4	0.86	2.1e-08		559	SECTM1	0.69	0.00041												559	DAPP1	0.62	2.9e-06
560	ARHGEF7	0.84	2.1e-08		560	LDLRAP1	0.63	0.00041												560	MORF4L1	0.6	2.9e-06
561	SERPINA5	0.99	2.2e-08		561	LRRC26	0.77	0.00042												561	TNFRSF17	1.03	3e-06
562	PSIP1	0.76	2.2e-08		562	ARHGAP29	0.68	0.00042												562	MBNL1	0.62	3e-06
563	SHMT2	0.74	2.2e-08		563	IL1RN	0.95	0.00043												563	CDC14B	0.81	3.1e-06
564	POMP	0.63	2.2e-08		564	CNFN	0.72	0.00043												564	SULT1C2	1.12	3.2e-06
565	OTULIN	0.85	2.3e-08		565	SBK1	0.68	0.00043												565	KREMEN1	0.86	3.3e-06
566	ARHGAP44	1.03	2.4e-08		566	C8G	0.65	0.00043												566	REL	0.66	3.4e-06
567	ATP6V1B2	0.59	2.4e-08		567	CCL22	0.75	0.00045												567	EZH2	0.62	3.5e-06
568	RAMP1	0.89	2.5e-08		568	PVR	0.67	0.00045												568	LHFPL2	0.78	3.6e-06
569	MSH2	0.84	2.5e-08		569	PROCR	0.65	0.00045												569	PAFAH1B1	0.66	3.6e-06
570	TROAP	1.1	2.6e-08		570	ST3GAL6	0.64	0.00045												570	FAM214A	0.69	3.8e-06
571	SLC26A11	1.08	2.6e-08		571	PGLYRP3	0.66	0.00046												571	GCSAM	1.08	3.9e-06
572	TMEM123	0.65	2.6e-08		572	SERINC5	0.61	0.00047												572	GSTM2	0.83	4e-06
573	SRSF10	0.7	2.7e-08		573	LCN6	0.71	0.00048												573	CYTIP	0.67	4e-06
574	CEP55	0.87	2.8e-08		574	LRP5	0.68	0.00048												574	TPX2	0.68	4.1e-06
575	CDCA8	0.98	2.9e-08		575	BCAM	0.72	0.0005												575	CD9	1.06	4.3e-06
576	PELI1	0.74	2.9e-08		576	GPR82	0.69	0.0005												576	TSPYL5	0.91	4.3e-06
577	PDIA6	0.62	2.9e-08		577	CXCR6	0.69	0.0005												577	RBM38	0.64	4.3e-06
578	TUBB3	0.99	3e-08		578	C13orf46	0.69	0.00051												578	LYPLA1	0.6	4.3e-06
579	MBD4	0.81	3e-08		579	XIRP2	0.72	0.00052												579	LSAMP	0.79	4.8e-06
580	SYK	0.6	3e-08		580	CEBPB	0.71	0.00052												580	H2BC17	0.75	4.8e-06
581	KIF22	0.79	3.1e-08		581	NXN	0.82	0.00053												581	CD27	0.83	5e-06
582	PRDM15	1	3.2e-08		582	NRG1	0.67	0.00054												582	DAZAP1	0.61	5e-06
583	UBR7	0.74	3.3e-08		583	NEURL1B	0.73	0.00055												583	BLOC1S2	0.67	5.2e-06
584	HELLS	0.87	3.6e-08		584	IRAK2	0.68	0.00055												584	TOR3A	0.65	5.2e-06
585	ANKRD33B	0.88	3.7e-08		585	MSLN	0.89	0.00056												585	ZNF581	0.6	5.2e-06
586	FYTTD1	0.78	3.7e-08		586	PHLDA1	0.76	0.00057												586	CAPN3	0.63	5.3e-06
587	CERS4	0.71	3.7e-08		587	SYTL3	0.65	0.00057												587	HLA-DOB	1	5.4e-06
588	LAT2	0.73	4e-08		588	CSGALNACT1	0.64	0.00058												588	ITGB1BP1	0.76	5.4e-06
589	ADTRP	1.14	4.1e-08		589	FLT1	0.66	0.0006												589	FBLN5	0.74	5.5e-06
590	RPL39L	1.05	4.1e-08		590	ZIK1	0.6	0.0006												590	HPSE	0.8	5.7e-06
591	MYO1B	0.97	4.1e-08		591	CH25H	0.7	0.00061												591	MSI2	0.75	5.7e-06
592	STK40	0.76	4.1e-08		592	FAM237A	0.64	0.00062												592	MYO1B	0.81	5.9e-06
593	CD37	0.68	4.3e-08		593	XCR1	0.58	0.00062												593	PARD3B	0.79	6.2e-06
594	CEP57	0.73	4.4e-08		594	MAML2	0.68	0.00063												594	MBNL3	0.6	6.4e-06
595	RAD21	0.78	4.7e-08		595	SNCA	0.61	0.00065												595	TBC1D4	0.93	6.6e-06
596	CAMK2B	1.08	4.8e-08		596	ZSCAN5B	0.74	0.00066												596	SERINC2	0.77	6.6e-06
597	NAA38	0.81	4.9e-08		597	FGFBP1	0.7	0.00066												597	PCYOX1	0.67	6.7e-06
598	CHEK1	0.98	5e-08		598	TENM2	0.66	0.00068												598	SNN	0.59	6.9e-06
599	CHRNA1	0.96	5.3e-08		599	DOK2	0.59	0.00068												599	SNX19	0.6	7e-06
600	RASSF6	0.99	5.4e-08		600	FCN1	0.89	0.00069												600	ELK3	0.62	7.2e-06
601	IL4R	0.76	5.4e-08		601	ANXA10	0.7	0.0007												601	CENPE	0.71	7.4e-06
602	ATP5MG	0.85	5.6e-08		602	SBNO2	0.64	0.00073												602	CR1	0.67	7.4e-06
603	SIVA1	0.76	5.8e-08		603	AASS	0.6	0.00073												603	PIK3C2B	0.87	7.6e-06
604	FANCI	0.96	6.1e-08		604	CD8B	0.68	0.00075												604	PHF6	0.64	7.7e-06
605	LSM6	0.67	6.5e-08		605	PHETA2	0.62	0.00075												605	TUBB2A	0.76	7.8e-06
606	NUF2	0.98	6.6e-08		606	GIMAP1	0.61	0.00075												606	CEP135	0.69	8e-06
607	LYPLA1	0.81	6.6e-08		607	S100A7	0.76	0.00078												607	LGI2	0.78	8.3e-06
608	PLIN3	0.65	6.6e-08		608	HK2	0.61	0.00079												608	CDK1	0.74	8.3e-06
609	CIP2A	0.78	7.1e-08		609	CD1B	0.69	0.00082												609	MKI67	0.69	8.3e-06
610	SH3KBP1	0.74	7.1e-08		610	CYP2E1	0.67	0.00082												610	PUS10	0.65	8.5e-06
611	SORL1	0.84	7.5e-08		611	ST3GAL4	0.71	0.00083												611	TREML1	0.89	8.7e-06
612	PRKCD	0.73	7.6e-08		612	CYSLTR2	0.65	0.00083												612	TRIB2	0.77	8.8e-06
613	PLCG2	0.85	7.7e-08		613	NFIB	0.64	0.00083												613	HNRNPK	0.61	8.8e-06
614	HAUS8	0.91	7.8e-08		614	GAB1	0.77	0.00084												614	RTP5	0.8	9e-06
615	C2orf88	0.91	8.5e-08		615	SCT	0.81	0.00086												615	GTDC1	0.6	9e-06
616	MICAL3	0.77	8.9e-08		616	FOXJ1	0.67	0.00087												616	DNAJB9	0.66	9.1e-06
617	C19orf48	0.85	9.1e-08		617	ARSI	0.65	0.00087												617	PPP3CB	0.58	9.4e-06
618	RBM6	0.69	9.4e-08		618	FAM89B	0.58	0.00089												618	PCBP2	0.61	9.6e-06
619	PACS1	0.6	9.5e-08		619	TENT5A	0.63	0.0009												619	UBE2H	0.6	9.6e-06
620	ERH	0.75	9.6e-08		620	ZNF503	0.61	0.00092												620	GPR52	0.67	9.9e-06
621	PPP1CA	0.68	9.8e-08		621	AQP9	0.67	0.00093												621	ASAH1	0.8	1e-05
622	JCHAIN	1.49	1e-07		622	GREM1	0.79	0.00094												622	SCD	0.77	1e-05
623	GRAMD4	0.97	1.1e-07		623	DUSP16	0.65	0.00098												623	ZBTB8OS	0.7	1e-05
624	PLTP	0.91	1.1e-07		624	SPRR1B	0.8	0.00099												624	COMMD8	0.62	1e-05
625	NPPC	1.09	1.2e-07		625	SCML4	0.7	0.00099												625	HIP1R	0.82	1.1e-05
626	SLC1A2	0.94	1.2e-07		626	TRIM49B	0.6	0.00099												626	FAM210B	0.63	1.1e-05
627	EHD1	0.65	1.2e-07		627	RNASE1	0.87	0.001												627	H2AC13	0.83	1.2e-05
628	ITIH5	0.87	1.3e-07		628	CCL14	0.73	0.001												628	CHRNA1	0.81	1.2e-05
629	UBASH3B	0.79	1.3e-07		629	TFAP2C	0.69	0.001												629	FAM90A1	0.79	1.2e-05
630	PFKFB3	0.73	1.3e-07		630	PLS3	0.67	0.001												630	PPDPF	0.68	1.2e-05
631	SF3B2	0.6	1.3e-07		631	CLRN3	0.61	0.001												631	PLK1	0.68	1.2e-05
632	TTC38	0.92	1.4e-07		632	SPRR3	0.78	0.0011												632	SYNCRIP	0.62	1.2e-05
633	RGS16	0.84	1.4e-07		633	DOCK5	0.71	0.0011												633	PTPN9	0.61	1.2e-05
634	IMP4	0.82	1.4e-07		634	ID4	0.7	0.0011												634	UCHL1	1.03	1.3e-05
635	ARHGAP11A	0.77	1.4e-07		635	SH3RF2	0.69	0.0011												635	ICA1	0.82	1.3e-05
636	LRRK1	0.66	1.4e-07		636	CDC14A	0.67	0.0011												636	PPP1CA	0.7	1.3e-05
637	PPP1CC	0.73	1.5e-07		637	CD226	0.65	0.0011												637	RASGRP3	0.68	1.3e-05
638	CHCHD10	0.66	1.5e-07		638	TPM2	0.65	0.0011												638	SYNE2	0.66	1.3e-05
639	CARHSP1	0.77	1.6e-07		639	FGFRL1	0.59	0.0011												639	KNSTRN	0.64	1.3e-05
640	SUMO2	0.61	1.7e-07		640	TM4SF19	0.71	0.0012												640	DST	0.6	1.3e-05
641	CDT1	0.96	1.9e-07		641	CD300LD	0.71	0.0012												641	ZFP36L1	0.6	1.3e-05
642	CD82	0.76	1.9e-07		642	TDO2	0.66	0.0012												642	CHI3L1	1.75	1.4e-05
643	ROMO1	0.6	1.9e-07		643	THBD	0.66	0.0012												643	MCUB	0.6	1.4e-05
644	PAPPA	1.15	2.1e-07		644	TM4SF1	0.66	0.0012												644	TNFRSF9	1.01	1.5e-05
645	CNOT1	0.63	2.1e-07		645	PILRA	0.65	0.0012												645	EGFR	0.93	1.5e-05
646	BRCA1	0.96	2.2e-07		646	INPP4B	0.63	0.0012												646	CD81	0.81	1.5e-05
647	DYNLT2B	0.76	2.2e-07		647	IPCEF1	0.62	0.0012												647	RAD17	0.63	1.5e-05
648	PIK3AP1	0.6	2.2e-07		648	NPFFR1	0.62	0.0012												648	HNRNPA1	0.61	1.5e-05
649	BBS5	0.98	2.3e-07		649	CPZ	0.61	0.0012												649	CCL18	1.48	1.6e-05
650	NCAPG2	0.81	2.3e-07		650	RNF150	0.58	0.0012												650	SKA2	0.68	1.6e-05
651	CAPG	0.9	2.4e-07		651	LYPD3	0.85	0.0013												651	RALY	0.58	1.6e-05
652	IPO5	0.79	2.4e-07		652	JAG2	0.66	0.0013												652	H2AW	0.94	1.8e-05
653	SLC16A6	0.85	2.5e-07		653	HAPLN3	0.64	0.0013												653	ANKRD65	0.81	1.8e-05
654	CD40	0.88	2.6e-07		654	ANKRD22	0.63	0.0013												654	ADM2	0.8	1.9e-05
655	TBC1D1	0.77	2.6e-07		655	GALNT3	0.62	0.0013												655	CD180	0.63	1.9e-05
656	RPA1	0.68	2.6e-07		656	GPX3	0.59	0.0014												656	CDC25B	0.6	1.9e-05
657	SF3A2	0.61	2.6e-07		657	ST6GALNAC3	0.63	0.0015												657	TCL1A	1.01	2e-05
658	XPNPEP1	0.68	2.8e-07		658	MLKL	0.63	0.0015												658	RBBP7	0.73	2e-05
659	IGF2BP3	1.16	2.9e-07		659	SLC38A5	0.61	0.0016												659	PDGFD	0.72	2e-05
660	PAICS	0.69	2.9e-07		660	SOWAHC	0.58	0.0016												660	ANLN	0.64	2.1e-05
661	NDUFAB1	0.61	2.9e-07		661	CCDC183	0.69	0.0017												661	USP17L11	0.89	2.2e-05
662	SNRPD1	0.72	3e-07		662	SHANK3	0.66	0.0017												662	FADS3	0.79	2.3e-05
663	CDK2AP2	0.7	3e-07		663	APOBR	0.65	0.0017												663	CREG1	0.69	2.3e-05
664	MAN1A1	0.88	3.1e-07		664	SOCS3	0.64	0.0017												664	CCDC122	0.63	2.3e-05
665	DNAJC9	0.76	3.5e-07		665	FGFBP3	0.62	0.0017												665	MUSK	0.78	2.4e-05
666	FEN1	0.75	3.6e-07		666	FOXP3	0.62	0.0017												666	PCNA	0.62	2.4e-05
667	CKS1B	0.73	3.7e-07		667	TUSC3	0.61	0.0017												667	HAUS8	0.61	2.5e-05
668	BCAT1	0.95	3.8e-07		668	PRSS23	0.63	0.0018												668	EXOC3L4	0.82	2.6e-05
669	NME4	0.92	3.8e-07		669	AZIN2	0.68	0.0019												669	YAP1	0.68	2.6e-05
670	SYNE2	0.77	3.8e-07		670	IQCF1	0.64	0.002												670	USP17L3	0.88	2.7e-05
671	AKR1B1	0.63	3.9e-07		671	RETREG1	0.59	0.002												671	E2F2	0.7	2.7e-05
672	SRGN	0.81	4e-07		672	PLEKHG5	0.61	0.0021												672	FNBP1	0.67	2.7e-05
673	SLC35F6	0.64	4.1e-07		673	CXCR3	0.6	0.0021												673	PRKD3	0.63	2.7e-05
674	TRAPPC1	0.59	4.1e-07		674	HOXB2	0.68	0.0022												674	ATP1A4	0.88	2.8e-05
675	STX7	0.62	4.2e-07		675	TSHZ3	0.67	0.0022												675	ISG20	0.77	2.8e-05
676	TIMELESS	0.8	4.6e-07		676	ITGA8	0.67	0.0022												676	SEPTIN11	0.66	2.8e-05
677	UBA2	0.66	4.8e-07		677	MUCL1	0.6	0.0022												677	USP12	0.58	2.8e-05
678	IL18	0.74	4.9e-07		678	HLA-DQB1	0.59	0.0022												678	LNPEP	0.68	2.9e-05
679	SUGP2	0.61	5.9e-07		679	EPPK1	0.66	0.0023												679	SSR4	0.67	3e-05
680	PMAIP1	0.65	6.1e-07		680	CAMKMT	0.61	0.0023												680	KATNAL1	0.66	3e-05
681	CDCA7L	0.75	6.6e-07		681	GASK1B	0.6	0.0023												681	DENND4A	0.69	3.1e-05
682	PDK3	0.79	6.7e-07		682	STAT4	0.65	0.0024												682	HMGB3	0.62	3.1e-05
683	QSOX2	0.65	7.1e-07		683	BMP2	0.59	0.0024												683	AFG1L	0.62	3.1e-05
684	HNRNPA0	0.59	7.1e-07		684	PCBP4	0.59	0.0024												684	KRTAP10-3	0.68	3.2e-05
685	DEPDC1B	0.89	7.4e-07		685	ETNK2	0.66	0.0025												685	FOXO1	0.63	3.3e-05
686	U2AF1	0.65	7.9e-07		686	CLDN7	0.61	0.0025												686	FCER2	1	3.4e-05
687	TNFRSF17	0.82	8.1e-07		687	RHCG	0.76	0.0026												687	SELPLG	0.61	3.4e-05
688	MEN1	0.62	8.1e-07		688	LCNL1	0.66	0.0026												688	LMO4	0.58	3.4e-05
689	RAB30	0.64	8.6e-07		689	EPCAM	0.62	0.0026												689	PRDX2	0.82	3.6e-05
690	DHRS3	0.77	8.9e-07		690	LTK	0.65	0.0027												690	LYL1	0.63	3.6e-05
691	USP12	0.73	9e-07		691	EPHX3	0.58	0.0027												691	WEE1	0.63	3.8e-05
692	GPR18	0.73	9.2e-07		692	ARMS2	0.6	0.0028												692	CPNE3	0.69	4.1e-05
693	ATP8A1	0.64	9.4e-07		693	HMGB4	0.58	0.0028												693	GPNMB	0.89	4.4e-05
694	KATNAL1	0.91	9.9e-07		694	S100A14	0.79	0.0029												694	GLIS2	0.68	4.4e-05
695	KLHL14	1.02	1e-06		695	PSTPIP2	0.67	0.0029												695	MRC2	0.65	4.4e-05
696	PHB2	0.61	1e-06		696	DENND2B	0.65	0.0029												696	NFYB	0.63	4.5e-05
697	RACGAP1	0.85	1.1e-06		697	PHLDB2	0.63	0.0029												697	PRAMEF6	0.74	4.6e-05
698	EFNB2	0.79	1.1e-06		698	TPBG	0.61	0.0029												698	UBB	0.73	4.6e-05
699	GAL3ST4	0.79	1.1e-06		699	NOD2	0.6	0.003												699	HSPB8	0.7	4.6e-05
700	CDC6	0.75	1.1e-06		700	ABCD2	0.59	0.0031												700	ERGIC3	0.6	4.6e-05
701	AIM2	0.74	1.1e-06		701	ERBB2	0.63	0.0032												701	F11R	0.66	4.7e-05
702	ITPKB	0.67	1.1e-06		702	FOXE1	0.71	0.0033												702	DEPDC1	0.68	4.8e-05
703	ANAPC15	0.75	1.3e-06		703	SPRR2B	0.67	0.0033												703	LSM4	0.61	4.8e-05
704	GTDC1	0.67	1.3e-06		704	EPS8L2	0.65	0.0033												704	SHROOM3	0.81	4.9e-05
705	CHCHD1	0.66	1.3e-06		705	MROH6	0.6	0.0033												705	UBE2C	0.74	4.9e-05
706	LSM4	0.66	1.3e-06		706	RAB3D	0.6	0.0033												706	CTSH	0.67	4.9e-05
707	KIF18B	0.84	1.4e-06		707	PI3	0.73	0.0034												707	TTYH2	0.66	5e-05
708	ZCCHC7	0.77	1.4e-06		708	CEP170B	0.66	0.0035												708	H2AC15	0.82	5.1e-05
709	ELL2	0.67	1.4e-06		709	MS4A2	0.65	0.0036												709	WDR76	0.66	5.1e-05
710	MPP1	0.7	1.5e-06		710	CXCL17	0.58	0.0037												710	LMBRD1	0.6	5.1e-05
711	PFN1	0.63	1.5e-06		711	HBB	0.79	0.0038												711	CAPG	0.98	5.3e-05
712	ARHGAP19	0.62	1.5e-06		712	EHD2	0.66	0.0038												712	FOLR2	0.85	5.3e-05
713	SLX4	0.8	1.6e-06		713	SERPINB10	0.63	0.0039												713	IFNGR1	0.7	5.3e-05
714	PRR11	0.76	1.6e-06		714	AKR1C3	0.63	0.0039												714	MICAL3	0.66	5.3e-05
715	PKMYT1	0.59	1.6e-06		715	CDH3	0.69	0.004												715	LSR	0.66	5.3e-05
716	NME1	0.69	1.7e-06		716	ADORA2B	0.6	0.004												716	NCAPH	0.62	5.3e-05
717	TOMM5	0.61	1.7e-06		717	CEP70	0.58	0.0042												717	MTSS2	0.77	5.4e-05
718	SCARA3	0.85	1.8e-06		718	HS3ST3B1	0.58	0.0042												718	HSPA2	0.66	5.6e-05
719	KIF23	0.79	1.8e-06		719	KCTD1	0.64	0.0043												719	GNG4	0.75	5.8e-05
720	ELAVL1	0.67	1.9e-06		720	LYG1	0.61	0.0043												720	NPPC	0.79	5.9e-05
721	SNAP23	0.63	1.9e-06		721	EVPL	0.59	0.0043												721	CDCA7	0.73	5.9e-05
722	HASPIN	1.01	2e-06		722	LY6D	0.71	0.0044												722	ZNF594	0.66	6e-05
723	MS4A4A	0.9	2e-06		723	KLRC3	0.6	0.0044												723	CYP27A1	1.08	6.1e-05
724	SMIM14	0.64	2e-06		724	SPRY4	0.59	0.0045												724	TP53INP2	0.63	6.1e-05
725	ENTPD4	0.62	2e-06		725	H2BC21	0.75	0.0046												725	MZB1	0.85	6.2e-05
726	RDH10	0.81	2.1e-06		726	TSSK4	0.66	0.0046												726	H3C15	0.89	6.3e-05
727	NT5DC2	0.71	2.1e-06		727	TUB	0.67	0.0047												727	ICOSLG	0.67	6.4e-05
728	COMMD4	0.63	2.1e-06		728	SCN4B	0.61	0.0048												728	USP1	0.62	6.5e-05
729	SNRPB	0.61	2.1e-06		729	ZNF853	0.59	0.005												729	SH3RF1	0.7	6.6e-05
730	SLC29A1	0.76	2.2e-06		730	C19orf33	0.64	0.0051												730	PRUNE2	0.68	6.6e-05
731	DAZAP1	0.7	2.2e-06		731	P3H2	0.69	0.0054												731	DYNLT2B	0.6	6.6e-05
732	ARHGAP11B	0.73	2.3e-06		732	TIRAP	0.58	0.006												732	ZNF106	0.58	6.7e-05
733	PRMT1	0.65	2.3e-06		733	ADGRE1	0.64	0.0062												733	CENPH	0.67	6.8e-05
734	MCOLN2	0.68	2.4e-06		734	TGM6	0.61	0.0062												734	SHANK2	0.66	7.2e-05
735	DEXI	0.65	2.4e-06		735	CALML5	0.65	0.0063												735	IFT46	0.61	7.2e-05
736	FN1	0.87	2.5e-06		736	KRT78	0.59	0.0064												736	MS4A1	0.75	7.4e-05
737	EIF3I	0.61	2.5e-06		737	IRF6	0.67	0.0065												737	TUBA1C	0.7	7.8e-05
738	TEX9	0.96	2.6e-06		738	ZBTB16	0.63	0.0065												738	ELF1	0.58	7.8e-05
739	ALAS1	0.62	2.6e-06		739	RASD1	0.65	0.0067												739	P2RX5	0.94	7.9e-05
740	TOX2	0.9	2.7e-06		740	FGFR3	0.68	0.007												740	ASAP2	0.7	8e-05
741	GEN1	0.8	2.7e-06		741	CPED1	0.61	0.0075												741	MCM4	0.7	8.7e-05
742	MRPL15	0.65	2.7e-06		742	PTCRA	0.73	0.0079												742	ITM2B	0.68	8.8e-05
743	CR1	0.74	2.8e-06		743	HEPHL1	0.6	0.0079												743	DSC3	0.67	8.9e-05
744	KLHDC8B	0.59	2.8e-06		744	FOLH1	0.62	0.008												744	AICDA	1.1	9.1e-05
745	TOPBP1	0.67	3e-06		745	RHOV	0.62	0.0083												745	HPGD	0.73	9.1e-05
746	HPSE	0.86	3.1e-06		746	SLC34A2	0.59	0.0083												746	SLC1A4	0.58	9.3e-05
747	MYH11	0.91	3.2e-06		747	CCN4	0.6	0.0085												747	SLX4	0.67	9.4e-05
748	STOML2	0.62	3.2e-06		748	CALCRL	0.59	0.0088												748	B3GLCT	0.58	9.6e-05
749	H2AW	0.85	3.3e-06		749	EREG	0.59	0.01												749	SLC1A1	0.68	0.0001
750	HNRNPA3	0.67	3.3e-06		750	CTSC	0.58	0.01												750	PPP1R12B	0.63	0.0001
751	SHROOM3	0.9	3.4e-06		751	EHF	0.62	0.011												751	ATP2A3	0.62	0.0001
752	DEPDC1	0.77	3.4e-06		752	PROX1	0.61	0.011												752	HMGA1	0.62	0.0001
753	AMZ2	0.59	3.4e-06		753	PODN	0.61	0.014												753	L1CAM	0.83	0.00011
754	DLGAP5	0.85	3.5e-06		754	SHD	0.61	0.017												754	SEMA7A	0.81	0.00011
755	MTMR12	0.74	3.7e-06		755	OR14A16	0.58	0.018												755	GLUD2	0.81	0.00011
756	NSMCE1	0.71	3.7e-06																	756	TRBC1	0.69	0.00011
757	CLPTM1	0.66	3.8e-06																	757	CCDC184	0.68	0.00011
758	FAM81A	0.86	4.1e-06																	758	FCF1	0.67	0.00011
759	MDH1	0.73	4.1e-06																	759	ODC1	0.64	0.00011
760	DCBLD2	0.75	4.6e-06																	760	GLRX3	0.59	0.00011
761	BCOR	0.67	4.7e-06																	761	PABPC1L2A	0.76	0.00012
762	LANCL1	0.62	4.7e-06																	762	PTPRM	0.7	0.00012
763	TMEM161A	0.73	4.9e-06																	763	ATP10D	0.65	0.00012
764	PITHD1	0.59	4.9e-06																	764	USP17L12	0.64	0.00012
765	NGFR	0.88	5e-06																	765	IGFBP7	0.6	0.00012
766	FAM72B	0.75	5.1e-06																	766	MAN1C1	0.63	0.00013
767	TCF19	0.74	5.2e-06																	767	EEPD1	0.71	0.00014
768	RAB20	0.75	5.5e-06																	768	UBASH3B	0.67	0.00014
769	SNRNP25	0.72	5.5e-06																	769	SLC45A4	0.6	0.00014
770	NUTF2	0.62	5.6e-06																	770	TXNDC17	0.58	0.00014
771	NLRP4	0.88	5.7e-06																	771	PRODH	0.77	0.00016
772	NEK2	0.75	5.7e-06																	772	ITK	0.71	0.00016
773	MCM8	0.72	5.7e-06																	773	BCL11A	0.72	0.00017
774	MAOB	0.82	5.8e-06																	774	CALB1	0.72	0.00017
775	CLSPN	0.81	5.8e-06																	775	PRRX1	0.7	0.00017
776	FADS3	0.65	5.9e-06																	776	MERTK	0.67	0.00017
777	RASSF3	0.68	6e-06																	777	GPSM2	0.66	0.00017
778	HACD2	0.72	6.1e-06																	778	ZC3H12D	0.59	0.00017
779	SELENOP	1.08	6.3e-06																	779	SAMD15	0.59	0.00017
780	CENPI	0.83	6.4e-06																	780	PAX5	0.61	0.00018
781	IL2RA	0.78	6.4e-06																	781	KBTBD8	0.66	0.00019
782	STK39	0.75	6.4e-06																	782	C11orf80	0.62	0.0002
783	ORC1	0.77	6.5e-06																	783	PAPSS2	0.6	0.0002
784	SMPDL3A	0.68	7.2e-06																	784	CKB	0.76	0.00021
785	VTA1	0.64	7.4e-06																	785	PPIC	0.74	0.00021
786	PLA2G2D	0.96	7.5e-06																	786	UGT8	0.64	0.00021
787	UHRF2	0.62	7.9e-06																	787	PIK3CG	0.58	0.00021
788	H3-4	0.84	8e-06																	788	NADK2	0.58	0.00021
789	GLMP	0.66	8.4e-06																	789	KLHL29	0.74	0.00022
790	MMP2	0.82	8.6e-06																	790	ESRRG	0.73	0.00023
791	LY86	0.81	8.7e-06																	791	KRT18	0.63	0.00023
792	CD81	0.86	8.8e-06																	792	TMEM37	0.63	0.00024
793	MOB3A	0.71	8.8e-06																	793	PLD3	0.63	0.00024
794	COX5A	0.67	8.8e-06																	794	SOX9	0.61	0.00024
795	MAP3K7CL	0.78	9.1e-06																	795	ZNF705A	0.58	0.00024
796	CKAP5	0.67	9.1e-06																	796	CNR1	0.69	0.00025
797	KCNN3	0.85	9.3e-06																	797	TMEM176A	0.68	0.00026
798	SPRING1	0.68	9.3e-06																	798	BLK	0.73	0.00027
799	C1QTNF1	0.92	9.6e-06																	799	CASD1	0.59	0.00027
800	CHN1	0.73	9.9e-06																	800	HLA-DQA1	1.85	0.00028
801	YWHAB	0.64	1e-05																	801	POU3F1	0.79	0.00028
802	KIF20B	0.64	1e-05																	802	NEIL1	0.67	0.0003
803	PDE6G	0.75	1.1e-05																	803	FAM106A	0.67	0.0003
804	NRP2	0.65	1.1e-05																	804	GGT5	0.68	0.00031
805	HSPA4	0.63	1.1e-05																	805	LTBP1	0.67	0.00031
806	TADA3	0.63	1.1e-05																	806	BBS5	0.59	0.00032
807	CHCHD2	0.59	1.1e-05																	807	NCCRP1	0.73	0.00033
808	TMEM158	0.77	1.2e-05																	808	HAUS5	0.61	0.00035
809	TFRC	0.69	1.2e-05																	809	PXYLP1	0.66	0.00036
810	RAP2A	0.62	1.2e-05																	810	CEP20	0.66	0.00041
811	CAPZA1	0.6	1.2e-05																	811	SLC25A42	0.61	0.00042
812	ATP1A4	0.93	1.3e-05																	812	SPSB1	0.67	0.00043
813	MFAP1	0.65	1.3e-05																	813	CCDC102A	0.59	0.00043
814	C7orf50	0.63	1.3e-05																	814	ACY3	0.68	0.00045
815	SIT1	0.61	1.3e-05																	815	ZWINT	0.64	0.00046
816	PLA2G7	0.66	1.4e-05																	816	GLIPR1	0.6	0.00046
817	TIMM10	0.64	1.4e-05																	817	WLS	0.67	0.00047
818	TM6SF1	0.64	1.4e-05																	818	CASQ1	0.68	0.00049
819	MAD2L1	0.64	1.4e-05																	819	OR5K4	0.65	0.00049
820	C5AR1	0.86	1.6e-05																	820	PMEPA1	0.61	0.00049
821	NDUFS6	0.59	1.6e-05																	821	IQGAP3	0.67	0.0005
822	SNED1	0.68	1.7e-05																	822	SIGLEC15	0.87	0.00051
823	TDP2	0.62	1.7e-05																	823	LAMA3	0.66	0.00051
824	CENPE	0.74	1.8e-05																	824	C3	0.8	0.00059
825	RAB3IL1	0.7	1.8e-05																	825	MCTP2	0.58	0.00059
826	GOT2	0.65	1.8e-05																	826	ZNF845	0.62	0.00062
827	PCBD1	0.64	1.9e-05																	827	RBPMS	0.61	0.00064
828	P2RY12	0.63	1.9e-05																	828	TOM1L1	0.67	0.00065
829	REL	0.58	1.9e-05																	829	NRG2	0.66	0.00066
830	TMEM119	0.89	2e-05																	830	AFF2	0.62	0.0007
831	TEC	0.79	2e-05																	831	APOC1	0.79	0.00074
832	VGLL4	0.67	2e-05																	832	GPR34	0.66	0.00074
833	SDC3	0.89	2.1e-05																	833	GKAP1	0.61	0.00074
834	GCNT2	0.77	2.1e-05																	834	IGSF10	0.58	0.00076
835	FBXO5	0.81	2.2e-05																	835	PRLHR	0.6	0.00079
836	SLC9A7	0.68	2.2e-05																	836	CSF2RA	0.7	0.00083
837	CPSF1	0.62	2.2e-05																	837	TENT5C	0.82	0.00088
838	SLX1A	0.59	2.5e-05																	838	RGS5	0.69	0.0009
839	CYP27B1	0.76	2.6e-05																	839	SH2B2	0.65	0.00093
840	TUFM	0.61	2.6e-05																	840	PKP1	0.64	0.00095
841	BASP1	0.7	2.7e-05																	841	KRT5	0.66	0.00097
842	TPGS2	0.6	2.7e-05																	842	FAM81A	0.6	0.00098
843	PHF19	0.64	2.8e-05																	843	HMHB1	0.59	0.00098
844	DSCC1	0.7	2.9e-05																	844	LYPD3	0.67	0.001
845	NR3C1	0.67	2.9e-05																	845	TVP23A	0.65	0.001
846	SF3B6	0.59	2.9e-05																	846	SLCO2B1	0.59	0.001
847	PEG10	0.81	3e-05																	847	TRAC	0.58	0.001
848	MYEF2	0.7	3e-05																	848	DYNC2H1	0.64	0.0011
849	MZB1	0.83	3.1e-05																	849	CTSL	0.62	0.0011
850	RUBCNL	0.66	3.1e-05																	850	SLC29A3	0.6	0.0011
851	KCNMB4	0.75	3.2e-05																	851	HLA-DQB1	0.75	0.0012
852	PIM1	0.62	3.3e-05																	852	PRR23D2	0.62	0.0012
853	ZFAND6	0.59	3.3e-05																	853	PLA2G4E	0.61	0.0012
854	TRIM28	0.63	3.4e-05																	854	EML6	0.91	0.0015
855	TTLL3	0.6	3.4e-05																	855	FABP3	0.59	0.0015
856	CCDC122	0.77	3.5e-05																	856	CXCL13	1.19	0.0016
857	IRF8	0.62	3.5e-05																	857	GSTA4	0.61	0.0016
858	ACOT7	0.71	3.6e-05																	858	ARHGAP44	0.6	0.0016
859	ASPM	0.79	3.7e-05																	859	FBXO27	0.58	0.0016
860	PHLPP1	0.7	3.7e-05																	860	TOX2	0.66	0.0017
861	E2F2	0.68	3.7e-05																	861	C4orf46	0.63	0.0017
862	POLA1	0.59	3.7e-05																	862	SHISA8	0.61	0.0017
863	MTERF4	0.6	3.8e-05																	863	CKS2	0.61	0.0017
864	SFXN1	0.59	3.9e-05																	864	PKDCC	0.64	0.0018
865	NPHS1	0.83	4e-05																	865	S100A7	0.6	0.0019
866	PTK2	0.61	4e-05																	866	FAM163A	0.65	0.0021
867	TUBB2B	0.8	4.1e-05																	867	ZNF595	0.64	0.0021
868	CD163L1	1	4.4e-05																	868	PLIN2	0.62	0.0023
869	VNN1	0.75	4.5e-05																	869	FBLIM1	0.61	0.0023
870	CBS	0.63	4.5e-05																	870	CYP4F3	0.61	0.0023
871	ADM	0.76	4.7e-05																	871	CXADR	0.59	0.0023
872	FCHO1	0.61	4.7e-05																	872	CTTN	0.59	0.0023
873	PCMT1	0.61	4.7e-05																	873	MIXL1	0.63	0.0024
874	PAPSS2	0.62	4.8e-05																	874	ARHGAP23	0.61	0.0024
875	CENPF	0.84	4.9e-05																	875	DBNDD1	0.6	0.0024
876	PRKCE	0.59	4.9e-05																	876	SLFN13	0.6	0.0024
877	TMEM176A	0.77	5.1e-05																	877	RAB30	0.59	0.0025
878	MAP4K1	0.63	5.2e-05																	878	CFAP299	0.6	0.0038
879	ZNF106	0.61	5.6e-05																	879	LGMN	0.74	0.0046
880	CDK4	0.61	5.7e-05																	880	SRGAP1	0.61	0.0047
881	ACOT13	0.58	5.7e-05																	881	KRT14	0.65	0.0053
882	PFKM	0.73	6e-05																	882	FGFR1	0.6	0.0053
883	MELK	0.71	6.1e-05																	883	BANK1	0.59	0.0054
884	RNASEH2A	0.65	6.2e-05																	884	USP17L7	0.58	0.0056
885	NCEH1	0.76	6.4e-05																	885	DHRS9	0.68	0.0069
886	CNTNAP1	0.69	6.4e-05																	886	ALDH2	0.58	0.0069
887	BARD1	0.62	6.6e-05																	887	IL2RA	0.67	0.008
888	TTK	0.66	6.7e-05																	888	PTGDS	0.73	0.0085
889	NEMP1	0.59	6.8e-05																	889	ITGAX	0.64	0.0094
890	PXMP2	0.8	6.9e-05																	890	STXBP6	0.67	0.0096
891	ALPK2	0.83	7e-05																	891	RGS1	0.63	0.01
892	GINS1	0.64	7.1e-05																	892	PHGDH	0.59	0.011
893	MXD3	0.72	7.3e-05																	893	COLEC12	0.63	0.012
894	TSC1	0.65	7.4e-05																	894	NUPR1	0.64	0.023
895	SGMS1	0.59	7.4e-05																	895	PDK4	0.62	0.027
896	DTYMK	0.68	7.5e-05
897	TRIM59	0.59	7.5e-05
898	CENPH	0.72	7.8e-05
899	GPR52	0.6	7.8e-05
900	SOX9	0.72	8e-05
901	CCM2	0.58	8.3e-05
902	GSTZ1	0.67	8.4e-05
903	CHIT1	1.02	8.7e-05
904	SNTA1	0.7	9.1e-05
905	CD63	0.66	9.6e-05
906	TRPT1	0.64	9.7e-05
907	UBE2T	0.72	9.8e-05
908	CARD14	0.7	9.9e-05
909	MYL5	0.74	0.0001
910	CENPO	0.67	0.0001
911	BMP2K	0.59	0.0001
912	SNRPA	0.59	0.0001
913	SAMD4A	0.6	0.00011
914	CD163	0.95	0.00012
915	CSTA	0.89	0.00012
916	ALKAL2	0.8	0.00012
917	BLVRB	0.6	0.00012
918	SOCS6	0.59	0.00012
919	PRIM1	0.59	0.00012
920	CCNE2	0.73	0.00013
921	AHSA1	0.58	0.00014
922	SNX24	0.69	0.00015
923	PLK4	0.66	0.00015
924	SLC37A2	0.59	0.00015
925	CPNE3	0.62	0.00016
926	HAUS1	0.62	0.00016
927	CDC25A	0.68	0.00017
928	MRPL13	0.66	0.00017
929	CDC7	0.64	0.00018
930	MID1IP1	0.61	0.00018
931	LRPAP1	0.6	0.00019
932	OGG1	0.65	0.0002
933	RFC4	0.62	0.0002
934	SPINK2	0.64	0.00021
935	QPRT	0.61	0.00021
936	ZC3H12D	0.61	0.00022
937	KNSTRN	0.6	0.00023
938	E2F8	0.76	0.00025
939	SMOX	0.72	0.00027
940	RRAS2	0.76	0.00028
941	ILF2	0.58	0.00028
942	CNR1	0.67	0.0003
943	RMI1	0.62	0.0003
944	NAGLU	0.6	0.0003
945	ALDH2	0.63	0.00033
946	STRIP2	0.7	0.00035
947	ROR2	0.69	0.00035
948	SLC25A4	0.63	0.00035
949	MPP6	0.68	0.00036
950	DPY19L2	0.65	0.00036
951	ZNF215	0.6	0.00036
952	SLC41A1	0.59	0.00036
953	PKD2	0.62	0.00037
954	SKA1	0.67	0.00039
955	SNRPF	0.59	0.00039
956	PRDX3	0.61	0.00044
957	BMP7	0.76	0.00046
958	PM20D2	0.59	0.00048
959	B3GALNT1	0.59	0.00049
960	RAD51AP1	0.63	0.0005
961	LRRC61	0.59	0.00053
962	SGO1	0.62	0.00054
963	CASQ1	0.65	0.00056
964	RAD54L	0.68	0.00057
965	ESCO2	0.68	0.00057
966	ZNF595	0.64	0.00068
967	TIFA	0.59	0.00069
968	ECT2	0.62	0.00071
969	RTP5	0.65	0.00074
970	CAMP	0.62	0.00076
971	SLC15A2	0.64	0.00077
972	L1CAM	0.59	0.00077
973	RHOU	0.63	0.00081
974	ABCA9	0.66	0.00096
975	FBXO10	0.63	0.00096
976	C21orf58	0.67	0.00099
977	PPIC	0.74	0.0011
978	CADPS	0.66	0.0011
979	ANKLE1	0.59	0.0013
980	ACOT1	0.58	0.0013
981	NADK2	0.61	0.0014
982	SV2B	0.6	0.0014
983	DTL	0.59	0.0014
984	CXCL13	0.81	0.0017
985	TNFSF8	0.58	0.0017
986	NRG2	0.64	0.0023
987	KEL	0.6	0.0023
988	ITGB4	0.65	0.0027
989	ESPL1	0.61	0.003
990	MIXL1	0.63	0.0031
991	NEIL3	0.63	0.0033
992	SMAD9	0.59	0.0039
993	ATP23	0.6	0.0062
994	PRUNE2	0.59	0.0065
995	NEIL1	0.65	0.01
996	MAMDC2	0.61	0.011
997	LAMB3	0.61	0.028
Differential expressed gene lists, DEGs; Fold change, FC. P values were determined by two tailed moderated t-test (BH corrected). Genes ranked by P value.
