# Supplementary material for: Spatially-resolved transcriptomics reveal macrophage heterogeneity and prognostic significance in diffuse large B-cell lymphoma
Source: Nat Commun. 2024 Mar 8;15:2113. doi: 10.1038/s41467-024-46220-z (PMC10923916; doi:10.1038/s41467-024-46220-z)
Supplement: Supplementary file 6 — Supplementary Data 3 [file 41467_2024_46220_MOESM6_ESM.xlsx]

## Sheet: Sheet1
Supplementary Data 3. The DEGs of B cells between LZ and DZ
LZ vs DZ (B cells) from our DSP data
DEGs upregulated in LZ					DEGs upregulated in DZ
Ranking	Gene	Log2FC	Adjusted P value		Ranking	Gene	Log2FC	Adjusted P value
1	BCL2A1	1.99	2.6e-19		1	CXCR4	0.99	2.6e-20
2	CXCL13	1.87	1.1e-18		2	H4C13	1.05	2.6e-19
3	TRBC1	1.29	2.9e-18		3	H1-10	1.06	3.1e-19
4	FCAMR	1.49	3.7e-18		4	HJURP	0.97	5.5e-19
5	MYC	1.19	9.9e-18		5	SPC24	0.94	7.1e-19
6	CR2	1.15	1.1e-17		6	AICDA	1.57	1e-18
7	DHRS9	1.29	2.1e-17		7	H4C15	0.92	1.1e-17
8	CD83	1.56	4e-17		8	HMGB2	1.22	1.8e-17
9	SAMSN1	1.13	9.5e-17		9	FAM241A	1.27	3.1e-17
10	CSTA	1.21	1.5e-16		10	NEK2	0.98	3.5e-17
11	CLU	1.29	1.5e-16		11	TCF3	0.9	4.2e-17
12	FDCSP	1.41	2.3e-16		12	H3C8	1.01	4.2e-17
13	DSP	1.23	9.3e-16		13	H2AC19	0.89	4.2e-17
14	EPAS1	1.31	9.3e-16		14	POLH	1.03	4.5e-17
15	IFI30	0.75	9.3e-16		15	H2AC8	0.97	6.4e-17
16	ALPK2	1.23	1.2e-15		16	H2AC17	0.93	7.5e-17
17	ITGB2	0.79	2e-15		17	CDC25B	1.17	1.5e-16
18	TMEM119	0.89	3.2e-15		18	H3C2	0.95	2.7e-16
19	SEMA7A	1.37	3.2e-15		19	TROAP	1.01	4.2e-16
20	ABRACL	0.91	3.2e-15		20	H2BC10	0.92	4.2e-16
21	EGR2	1.32	3.5e-15		21	E2F2	1	6.3e-16
22	FCER2	1.48	3.7e-15		22	INCENP	0.87	6.6e-16
23	HLA-F	0.95	4.7e-15		23	H2AC16	0.99	8.6e-16
24	C3	1.6	4.7e-15		24	HMGN2	0.87	8.6e-16
25	CIITA	0.87	2.1e-14		25	BACH2	1.06	1.1e-15
26	FCRL3	1.06	2.7e-14		26	KIF22	0.79	2e-15
27	BATF	1.07	2.9e-14		27	H2BC14	1.01	2.1e-15
28	EGR1	1.21	3.4e-14		28	TUBB4B	0.89	3.2e-15
29	ADAMDEC1	1.52	4.9e-14		29	C4orf3	0.69	3.7e-15
30	PEPD	0.88	5.7e-14		30	H2BC17	0.91	3.7e-15
31	DUSP2	1.41	6.2e-14		31	H3C15	0.99	3.7e-15
32	EGR3	1.34	1.5e-13		32	H4C12	0.83	3.9e-15
33	HLA-B	0.62	1.9e-13		33	H1-2	0.93	4.5e-15
34	LMO2	1.43	2.3e-13		34	H4C2	0.91	6.6e-15
35	HPCAL1	0.93	2.9e-13		35	H2AC12	0.89	7.6e-15
36	MAP3K8	0.81	3.4e-13		36	H3C10	0.94	8.8e-15
37	IQSEC1	0.86	4.9e-13		37	H1-5	0.94	9.8e-15
38	JAK3	0.86	5e-13		38	H2AC21	0.99	1.1e-14
39	CAMK1	0.99	5.4e-13		39	H2AC11	0.95	1.2e-14
40	TIGIT	1.23	6.6e-13		40	H4C3	0.93	1.3e-14
41	HLA-DRB1	0.67	7.5e-13		41	CENPM	0.73	1.3e-14
42	MDK	1.17	8.4e-13		42	ARL6IP1	0.78	1.3e-14
43	VCAM1	0.81	1.1e-12		43	ANLN	0.92	1.3e-14
44	IRF4	1.18	1.2e-12		44	EZR	0.8	1.3e-14
45	SNX11	0.77	1.5e-12		45	ASPM	1.08	1.7e-14
46	FCRL5	1.3	1.7e-12		46	PSRC1	1.03	1.7e-14
47	MS4A1	0.69	2.1e-12		47	MXD3	0.98	2.3e-14
48	CLEC17A	0.89	2.3e-12		48	CDCA7	0.85	2.3e-14
49	LGALS9C	0.98	2.3e-12		49	UBE2S	0.98	2.7e-14
50	DDR2	1.08	2.4e-12		50	MYBL1	0.71	2.9e-14
51	TRAF4	0.93	3.9e-12		51	CENPE	0.95	3.3e-14
52	CDC42EP4	1.11	4.4e-12		52	SGPP1	0.65	3.3e-14
53	GPX1	0.6	4.8e-12		53	H2AC15	0.94	3.4e-14
54	POU2F2	0.6	4.9e-12		54	NCAPD2	0.83	4.1e-14
55	HLA-E	0.64	5.9e-12		55	GCSAM	1	4.4e-14
56	JUNB	0.95	6.3e-12		56	MND1	0.83	5.6e-14
57	NFKBIE	1	6.5e-12		57	PTTG1	0.89	5.8e-14
58	TOX2	1.22	9e-12		58	KIF2C	0.77	6.3e-14
59	SRM	0.9	9.3e-12		59	H3C1	0.85	6.8e-14
60	CCND2	0.82	1.1e-11		60	RRM2B	0.83	6.8e-14
61	PTPN6	0.78	1.2e-11		61	SUSD3	0.81	8.9e-14
62	BCAR3	0.62	1.6e-11		62	CENPA	1.07	9.1e-14
63	SH2D1A	1.17	1.8e-11		63	CDCA8	0.93	1.1e-13
64	IL6ST	0.86	2e-11		64	GTSE1	0.96	1.1e-13
65	TMEM161A	0.84	2.6e-11		65	H2BC8	0.94	1.1e-13
66	SSR4	0.87	2.8e-11		66	MKI67	0.89	1.2e-13
67	PLEK	0.86	3.3e-11		67	H2BC4	0.77	1.3e-13
68	HLA-A	0.7	4.1e-11		68	FAM72B	0.91	1.5e-13
69	GLIPR2	0.81	4.2e-11		69	H2AZ1	0.7	1.5e-13
70	MAL2	1.08	4.3e-11		70	MFHAS1	0.77	1.5e-13
71	IDE	0.67	5.8e-11		71	CDC20	1.13	1.8e-13
72	CAMKK2	0.74	7.1e-11		72	KANK2	1.32	1.9e-13
73	TNFAIP3	0.64	8.9e-11		73	DEPDC1B	0.77	2.1e-13
74	PRDM1	1.25	9.2e-11		74	CALM3	0.59	2.2e-13
75	CD2	1.17	9.3e-11		75	RACGAP1	0.75	2.6e-13
76	SMCO4	0.78	1.1e-10		76	TOP2A	1.12	3e-13
77	ALDOC	0.77	1.3e-10		77	PLK1	1.09	3.3e-13
78	LCP2	0.91	1.5e-10		78	H3C12	0.98	3.7e-13
79	DNPEP	0.69	1.6e-10		79	PRC1	1	5e-13
80	BMI1	0.76	2.2e-10		80	NSD2	0.68	6e-13
81	TYMP	0.64	2.3e-10		81	PRKAR2B	1.31	6.1e-13
82	NFKBIA	0.88	2.3e-10		82	CEP55	0.78	6.4e-13
83	LYSMD2	0.67	2.7e-10		83	HMMR	0.99	9.5e-13
84	CYBRD1	0.85	2.8e-10		84	AURKB	0.88	1.3e-12
85	SOX8	0.96	2.8e-10		85	DCAF12	0.59	1.3e-12
86	IL2RB	0.93	3.3e-10		86	STMN1	1.07	1.4e-12
87	BCL3	0.71	3.4e-10		87	H2AC4	1	1.4e-12
88	CD3E	1.15	3.5e-10		88	FOXM1	0.9	1.5e-12
89	ICAM1	0.77	3.8e-10		89	RUBCNL	1.24	1.5e-12
90	DUSP22	0.83	4.1e-10		90	CCND3	0.75	2e-12
91	TNFAIP2	0.7	4.9e-10		91	H4C4	0.85	2.3e-12
92	ROBO1	0.97	4.9e-10		92	BIRC5	0.75	2.9e-12
93	SLC17A9	0.85	5e-10		93	NDC80	0.75	2.9e-12
94	TNFRSF9	0.85	5e-10		94	H2AX	0.79	3.3e-12
95	SGPP2	0.94	5.3e-10		95	NUF2	0.83	3.5e-12
96	SERPINE2	1.2	6.1e-10		96	DCK	0.85	3.6e-12
97	UBD	0.81	6.6e-10		97	CCNA2	0.79	3.6e-12
98	DNPH1	0.75	7.7e-10		98	CD27	0.72	3.8e-12
99	SNX29	0.63	1e-09		99	KIF23	0.8	4.3e-12
100	GPR137B	0.85	1.5e-09		100	CDT1	0.81	4.5e-12
101	VASP	0.74	1.7e-09		101	PLIN3	0.64	4.6e-12
102	LY75	0.76	1.8e-09		102	LSM10	0.7	5.1e-12
103	IER2	0.75	2e-09		103	ARHGAP11B	0.68	7e-12
104	MAF	0.92	2.1e-09		104	H2AC6	0.77	7.4e-12
105	FYB1	0.8	2.2e-09		105	H3C13	0.88	9.3e-12
106	PRRX1	0.73	2.3e-09		106	KNL1	0.78	9.4e-12
107	ICA1	1.1	3.2e-09		107	CENPF	1	1.1e-11
108	KDM6B	0.63	3.2e-09		108	EHMT1	0.63	1.1e-11
109	PRKCH	0.77	4.3e-09		109	KMT2A	0.74	1.2e-11
110	GNL3	0.61	4.8e-09		110	TACC3	1.07	1.3e-11
111	DDX21	0.6	5.3e-09		111	RNF19B	0.77	1.4e-11
112	NFKB2	0.82	5.3e-09		112	GPSM2	0.85	1.7e-11
113	TCF7	0.91	5.7e-09		113	DEPDC1	0.9	2e-11
114	ICAM3	0.62	5.9e-09		114	BCR	0.92	2.1e-11
115	EFNB2	0.96	6.6e-09		115	PEX5	0.84	2.1e-11
116	SLAMF1	0.8	6.7e-09		116	UBE2C	0.94	2.1e-11
117	IGHG4	1.08	1.2e-08		117	NDC1	0.71	2.1e-11
118	GPR183	0.82	1.3e-08		118	CDCA2	0.79	2.3e-11
119	NGFR	0.95	1.4e-08		119	S100A10	0.76	2.5e-11
120	ITK	0.87	1.5e-08		120	MYBL2	0.75	2.8e-11
121	IGHG2	1.08	1.5e-08		121	CDCA3	0.91	3.8e-11
122	CREB3L2	0.73	1.7e-08		122	RNF144B	0.95	3.8e-11
123	DPY19L1	0.69	1.8e-08		123	H2BC3	1.01	3.9e-11
124	IFRD2	0.61	2.1e-08		124	SNTA1	0.7	4.2e-11
125	ETHE1	0.77	2.3e-08		125	MME	0.88	4.2e-11
126	ITM2A	1.05	2.3e-08		126	H3C7	0.94	4.6e-11
127	CD3D	1.02	2.7e-08		127	KIF18B	0.91	5.2e-11
128	DCTD	0.67	2.8e-08		128	SSBP2	0.61	6.4e-11
129	TMC8	0.72	2.8e-08		129	KIF20B	0.71	6.4e-11
130	SLFN5	0.75	2.9e-08		130	H2BS1	0.82	6.5e-11
131	HTR3A	0.72	3.2e-08		131	H2BC15	0.78	1.1e-10
132	RRS1	0.64	3.4e-08		132	STK40	0.75	1.1e-10
133	IL2RG	0.63	3.5e-08		133	H4C8	0.91	1.2e-10
134	ITGB4	0.67	3.6e-08		134	PRR11	0.95	1.2e-10
135	SLC7A6	0.6	3.6e-08		135	BUB3	0.59	1.4e-10
136	TM9SF2	0.62	3.7e-08		136	H2AC13	0.95	2.3e-10
137	PAPPA	1.18	3.8e-08		137	PCLAF	0.88	2.4e-10
138	SCARA3	0.77	4.2e-08		138	TK1	0.83	2.4e-10
139	GNG4	0.99	4.3e-08		139	SGO2	0.87	2.6e-10
140	IGHG3	1.11	4.5e-08		140	DERA	0.6	2.7e-10
141	CD4	0.71	4.9e-08		141	CDKN3	1	2.8e-10
142	HLA-C	0.71	5.1e-08		142	H2BC11	0.98	3.7e-10
143	RAB27A	0.61	6.6e-08		143	TCL1A	0.86	4.1e-10
144	LAP3	0.84	6.8e-08		144	AURKA	0.64	4.4e-10
145	RAB13	0.78	6.8e-08		145	H2AZ2	0.68	4.9e-10
146	IL21	0.94	7.4e-08		146	H1-4	0.79	4.9e-10
147	HYOU1	0.61	7.4e-08		147	NUGGC	0.85	5.3e-10
148	HSP90B1	0.7	8e-08		148	SEC14L1	0.83	6.1e-10
149	HLA-DQB1	0.91	8.3e-08		149	H4C9	0.95	6.2e-10
150	XBP1	0.75	8.6e-08		150	ISG20	0.63	6.2e-10
151	PDLIM3	0.82	8.8e-08		151	TPX2	0.89	6.3e-10
152	TAPBP	0.59	1e-07		152	IL4R	0.62	6.8e-10
153	PIWIL4	0.86	1e-07		153	CDK1	0.87	9e-10
154	FEZ1	0.95	1.2e-07		154	H4-16	0.74	1.1e-09
155	HSPB8	0.74	1.3e-07		155	ECT2	0.72	1.3e-09
156	RNASET2	0.72	1.4e-07		156	UBE2J1	0.65	1.5e-09
157	C1orf115	0.96	1.4e-07		157	KIF11	0.73	1.6e-09
158	CDK5R1	0.73	1.5e-07		158	NUSAP1	0.84	1.8e-09
159	NOP16	0.58	1.6e-07		159	LTB	0.66	2e-09
160	SLC1A2	0.9	1.6e-07		160	ST14	0.84	2e-09
161	ALCAM	0.66	1.6e-07		161	RCSD1	0.68	2.1e-09
162	MAN2A2	0.62	1.6e-07		162	H1-3	0.83	2.1e-09
163	TENT5C	0.96	1.8e-07		163	BUB1	0.68	2.4e-09
164	RASGEF1A	0.6	1.9e-07		164	RASSF6	0.7	2.5e-09
165	IL27RA	0.9	2e-07		165	BLOC1S6	0.63	2.7e-09
166	FOSL2	0.84	2.2e-07		166	KIF4A	0.66	3.3e-09
167	TNIK	0.7	2.4e-07		167	IFT57	0.77	3.3e-09
168	TREML1	0.84	2.8e-07		168	HMGB3	0.89	3.8e-09
169	ASB2	0.63	3e-07		169	DTX1	0.73	4e-09
170	CXCL14	0.66	3.2e-07		170	PEG10	0.88	6.1e-09
171	TMEM147	0.58	3.4e-07		171	CCNB1	0.9	7.4e-09
172	SRGN	1.04	3.5e-07		172	H4C1	0.78	1.2e-08
173	STAT1	0.61	3.5e-07		173	PRDM15	0.73	1.3e-08
174	PLCB2	0.67	3.6e-07		174	CKS1B	0.59	1.3e-08
175	TMEM150C	0.76	3.8e-07		175	H4C6	0.87	1.5e-08
176	SERPINA3	0.93	4.5e-07		176	SLC35E3	0.81	1.7e-08
177	RARRES2	0.67	4.6e-07		177	DHFR	0.6	1.8e-08
178	EFEMP2	0.75	4.6e-07		178	ZWINT	0.62	1.8e-08
179	RABEPK	0.59	4.6e-07		179	KNSTRN	0.79	1.8e-08
180	PIP4K2A	0.59	5.1e-07		180	MIS18BP1	0.59	1.8e-08
181	WDR3	0.65	5.2e-07		181	RBBP7	0.74	1.9e-08
182	MPEG1	0.68	5.8e-07		182	APOLD1	0.82	2.2e-08
183	CD72	0.61	6.4e-07		183	KPNA2	0.74	2.4e-08
184	ICOS	0.81	6.5e-07		184	CCNF	0.78	2.5e-08
185	ZFP36L1	0.62	6.8e-07		185	H3C3	1.01	2.5e-08
186	LACTB	0.74	6.9e-07		186	H3C4	0.9	2.5e-08
187	SLC2A3	0.64	6.9e-07		187	H2BC5	0.88	3.2e-08
188	AKAP5	0.64	7.2e-07		188	H4C5	0.81	3.2e-08
189	CALB1	1.01	7.5e-07		189	DLGAP5	0.75	3.2e-08
190	LGALS3	0.74	7.6e-07		190	CDKN2C	0.64	4.9e-08
191	HSPA5	0.69	7.7e-07		191	H2BC13	0.9	5.1e-08
192	MVP	0.76	7.9e-07		192	FOXP1	0.85	5.4e-08
193	IRS2	0.7	8e-07		193	TUBB2A	0.76	5.8e-08
194	FMNL2	0.8	8.7e-07		194	H2AW	0.72	5.9e-08
195	FYN	0.63	8.7e-07		195	NCAPG2	0.63	6e-08
196	CTSH	0.71	8.9e-07		196	KIFC1	0.9	6.5e-08
197	CD200	0.71	9e-07		197	ALPK1	0.79	6.9e-08
198	SOCS3	0.86	9e-07		198	KIF14	0.78	7.2e-08
199	IPO4	0.71	9.7e-07		199	KIF20A	0.92	7.4e-08
200	NEIL2	0.76	1e-06		200	KCTD7	0.67	7.7e-08
201	BATF3	0.85	1e-06		201	H2BU1	0.71	7.7e-08
202	MOXD1	0.82	1e-06		202	H3C11	0.85	8.1e-08
203	SELENOM	0.6	1.1e-06		203	CDK13	0.65	8.8e-08
204	PLPP3	0.63	1.2e-06		204	SLC30A4	0.78	1.1e-07
205	SPECC1	0.77	1.2e-06		205	RAD17	0.59	1.1e-07
206	MYO1B	0.66	1.3e-06		206	ARHGAP19	0.6	1.4e-07
207	BHLHE40	0.64	1.4e-06		207	SPAG5	0.82	1.5e-07
208	GNG12	0.61	1.4e-06		208	SLCO3A1	0.69	1.6e-07
209	ZBED6CL	0.74	1.5e-06		209	TTK	0.64	1.6e-07
210	MAOB	0.67	1.6e-06		210	H2BC7	0.99	1.6e-07
211	SUB1	0.7	1.7e-06		211	SPRING1	0.65	1.6e-07
212	FKBP11	0.68	1.8e-06		212	SMC4	0.64	1.7e-07
213	GALNT6	0.77	1.9e-06		213	ALOX5	0.59	2.1e-07
214	PTPN1	0.59	2e-06		214	TIMELESS	0.62	2.8e-07
215	CMSS1	0.59	2.1e-06		215	TMPO	0.7	3e-07
216	P2RY12	0.61	2.3e-06		216	PXMP2	0.7	3.4e-07
217	IFITM1	0.7	2.4e-06		217	SLC40A1	0.66	3.7e-07
218	IGHG1	1.1	2.5e-06		218	H2AC14	0.8	4.3e-07
219	PARP9	0.7	2.9e-06		219	HAUS8	0.76	5.7e-07
220	CTSA	0.61	2.9e-06		220	BUB1B	0.65	6e-07
221	GPR132	0.64	2.9e-06		221	H2BC6	0.85	6.6e-07
222	NR4A1	0.61	3e-06		222	PSMD9	0.6	7.7e-07
223	ZC3H12A	0.7	3.1e-06		223	FANCA	0.62	8e-07
224	PRDX4	0.63	3.2e-06		224	PBK	0.6	1e-06
225	SLC39A8	0.62	3.3e-06		225	RRM2	0.72	1.1e-06
226	CYTH4	0.62	3.3e-06		226	RGCC	0.73	1.1e-06
227	IRF5	0.58	3.6e-06		227	H1-1	0.92	1.1e-06
228	SBNO2	0.72	3.6e-06		228	ARHGAP11A	0.72	1.3e-06
229	NOVA1	0.76	3.7e-06		229	SYTL2	0.84	1.4e-06
230	RGS1	0.73	3.7e-06		230	CKAP2	0.6	1.8e-06
231	CD14	0.71	3.7e-06		231	KCNN3	0.58	1.8e-06
232	PMEPA1	0.67	3.9e-06		232	H2BC9	0.96	2e-06
233	TRAF1	0.63	3.9e-06		233	H3-4	0.58	2.4e-06
234	CDH11	0.58	4e-06		234	DMC1	0.59	3.3e-06
235	ABI3BP	0.89	4.3e-06		235	H2AC7	0.86	3.6e-06
236	IRF2BP2	0.64	4.4e-06		236	TBC1D1	0.69	3.7e-06
237	ATXN1	0.68	4.6e-06		237	USP53	0.63	3.7e-06
238	NLN	0.69	4.7e-06		238	H2AC20	0.67	4.2e-06
239	GPR82	0.76	4.7e-06		239	CCNB2	1.01	4.5e-06
240	VAV3	0.64	4.9e-06		240	C12orf75	0.59	4.6e-06
241	DNAJB9	0.68	4.9e-06		241	SLX4	0.58	4.8e-06
242	NFKBID	0.64	5.4e-06		242	FAM83D	0.65	5.8e-06
243	MYBBP1A	0.66	5.8e-06		243	NEIL3	0.69	6.1e-06
244	ERFL	0.67	6e-06		244	FAM107B	0.66	6.2e-06
245	BTN2A2	0.63	6.1e-06		245	H2BC18	0.85	6.8e-06
246	TRMT1	0.65	6.3e-06		246	TYMS	0.66	7.1e-06
247	TNFRSF1B	0.63	6.4e-06		247	FAM111B	0.58	7.5e-06
248	CD28	0.79	6.8e-06		248	JPT1	0.66	1.1e-05
249	PNRC1	0.59	6.8e-06		249	NCAPG	0.77	1.2e-05
250	DLGAP4	0.6	7.3e-06		250	DSTN	0.62	1.5e-05
251	IL6R	0.78	7.8e-06		251	RFC3	0.63	1.9e-05
252	FSCN1	0.59	8.1e-06		252	METAP2	0.6	2e-05
253	CTLA4	0.9	8.1e-06		253	PIF1	0.69	2e-05
254	GBP2	0.77	8.3e-06		254	NT5C2	0.64	2.6e-05
255	TNFRSF13B	0.74	8.4e-06		255	RAD21	0.64	2.7e-05
256	PKDCC	0.78	8.5e-06		256	PHGDH	0.59	2.8e-05
257	PLAGL1	0.59	8.5e-06		257	CADPS	0.59	2.9e-05
258	ESAM	0.72	9.2e-06		258	CKAP5	0.64	3.2e-05
259	NECTIN2	0.77	9.8e-06		259	LPP	0.69	3.9e-05
260	PLSCR1	0.59	1e-05		260	ARHGAP33	0.61	4.4e-05
261	PAPSS2	0.63	1.1e-05		261	TAPT1	0.58	5.4e-05
262	NDRG1	0.7	1.1e-05		262	NOL9	0.67	6e-05
263	CTHRC1	0.87	1.1e-05		263	ARHGEF39	0.58	6.1e-05
264	ASCL2	0.72	1.1e-05		264	SAC3D1	0.58	6.4e-05
265	ARNT2	0.65	1.2e-05		265	TPD52	0.6	6.5e-05
266	TOM1L1	0.7	1.2e-05		266	POU4F1	0.74	6.6e-05
267	ABCA6	0.67	1.2e-05		267	BMP7	0.82	6.9e-05
268	ACP5	0.62	1.3e-05		268	SMARCA4	0.6	7.1e-05
269	GLIS2	0.59	1.3e-05		269	KANK1	0.6	0.00011
270	MGLL	0.7	1.3e-05		270	SYBU	0.59	0.00015
271	ANK2	0.64	1.3e-05		271	CFAP251	0.58	0.00016
272	STING1	0.62	1.4e-05		272	FHOD3	0.61	0.00026
273	LRRK2	0.61	1.4e-05		273	HES6	0.78	0.00027
274	ADAM8	0.75	1.5e-05		274	S100Z	0.6	0.00055
275	PARP15	0.71	1.5e-05		275	SHCBP1	0.63	0.00059
276	TCF7L2	0.68	1.6e-05		276	ECEL1	0.67	0.00061
277	DDIT4	0.69	1.6e-05		277	TUBA1C	0.64	0.0036
278	NCF2	0.63	1.7e-05
279	HLA-DPA1	0.58	1.8e-05
280	SMOX	0.77	2e-05
281	TECPR1	0.7	2e-05
282	ZNF593	0.65	2.1e-05
283	CAPN6	0.59	2.1e-05
284	CEBPB	0.68	2.1e-05
285	ZAP70	0.66	2.4e-05
286	WWTR1	0.65	2.4e-05
287	CMTM3	0.65	2.4e-05
288	SRPRB	0.61	2.8e-05
289	ACTN1	0.64	2.8e-05
290	IGKC	0.71	2.8e-05
291	CD5	0.62	3.1e-05
292	CLMP	0.61	3.2e-05
293	CHST2	0.65	3.5e-05
294	ADM2	0.66	4e-05
295	ITM2C	0.59	4.2e-05
296	JAK2	0.67	4.6e-05
297	VPS37B	0.66	5.8e-05
298	HEPACAM	0.63	6.9e-05
299	MSMO1	0.6	7e-05
300	BCL2	0.71	7.1e-05
301	SYNGR3	0.61	7.5e-05
302	BTN3A1	0.66	7.5e-05
303	ST8SIA1	0.61	8.1e-05
304	UBE2D4	0.6	8.2e-05
305	IL13RA1	0.64	8.6e-05
306	VSIR	0.63	9.2e-05
307	TRIB1	0.6	0.0001
308	RAMP1	0.66	0.00011
309	NPDC1	0.62	0.00011
310	AFAP1L2	0.71	0.00011
311	MYO6	0.58	0.00011
312	INAFM2	0.59	0.00013
313	EXOC3L4	0.6	0.00013
314	CD69	0.58	0.00013
315	PAM	0.66	0.00013
316	BIRC3	0.66	0.00014
317	RTP5	0.64	0.00016
318	THEMIS	0.76	0.00016
319	NR2F2	0.59	0.00017
320	RARB	0.6	0.00019
321	DUSP4	0.74	0.00021
322	GADD45G	0.77	0.00022
323	QTRT1	0.58	0.00023
324	PPAN	0.69	0.00025
325	SPOCK2	0.59	0.00026
326	PDIA5	0.59	0.00027
327	SVIL	0.62	0.00027
328	PKP2	0.58	0.00027
329	IDO1	0.76	0.00027
330	OR2T35	0.58	0.00028
331	NRG2	0.61	0.00028
332	DCBLD2	0.6	0.00029
333	MAPKAPK3	0.6	0.00031
334	GIMAP7	0.62	0.00032
335	GATA3	0.6	0.00032
336	PRKCQ	0.64	0.00034
337	TRABD2A	0.62	0.00035
338	DSC2	0.58	0.00037
339	PUS7	0.6	0.00038
340	GAS6	0.59	0.00042
341	ACTRT3	0.59	0.00046
342	KMO	0.62	0.00047
343	ZMYND11	0.64	0.00053
344	SLC16A2	0.61	0.00058
345	PDCD1LG2	0.64	0.00064
346	DSG2	0.63	0.00065
347	CRELD2	0.62	0.00073
348	TMEM178B	0.62	0.00085
349	PPP4R4	0.67	0.00086
350	STAT6	0.62	0.00087
351	BOD1L2	0.64	0.00095
352	LTBP3	0.61	0.00099
353	ALDH8A1	0.64	0.0012
354	DBNDD1	0.58	0.0014
355	TNC	0.59	0.0016
356	HAPLN3	0.61	0.0017
357	SH2D2A	0.68	0.0017
358	PXDN	0.6	0.0019
359	NAA80	0.61	0.002
360	RRP12	0.63	0.0021
361	ZBP1	0.59	0.0021
362	COA7	0.63	0.0022
363	FRZB	0.59	0.0023
364	APOL4	0.66	0.0025
365	GULP1	0.58	0.0026
366	PTPN13	0.68	0.0031
367	HAMP	0.65	0.0034
368	IGLL5	0.71	0.0041
369	C3orf18	0.58	0.0043
370	EXD3	0.58	0.005
371	GBP4	0.68	0.0051
372	JCHAIN	0.63	0.0067
373	HAL	0.6	0.0068
374	KRT32	0.62	0.01
375	IGHM	0.67	0.016
Differential expressed gene lists, DEGs; Fold change, FC. P values were determined by two tailed moderated t-test (BH corrected). Genes ranked by P value.
