# Supplementary material for: Spatially-resolved transcriptomics reveal macrophage heterogeneity and prognostic significance in diffuse large B-cell lymphoma
Source: Nat Commun. 2024 Mar 8;15:2113. doi: 10.1038/s41467-024-46220-z (PMC10923916; doi:10.1038/s41467-024-46220-z)
Supplement: Supplementary file 7 — Supplementary Data 4 [file 41467_2024_46220_MOESM7_ESM.xlsx]

## Sheet: sheet1
Supplementary Data 4. The cell numbers and AOI size in each region before quality control
Sample_ID	Segment	AOI size (𝑢m2)	Cell number
DSP-1001660014084-E-A04	CD20	30455.5	539
DSP-1001660014084-E-A09	CD68	19247.8	82
DSP-1001660014084-E-A10	CD3	7493.32	177
DSP-1001660014084-E-A11	CD20	16641.8	71
DSP-1001660014084-E-A12	CD68	24990.8	74
DSP-1001660014084-E-B01	CD3	7173.09	173
DSP-1001660014084-E-B02	CD20	9118.4	23
DSP-1001660014084-E-B03	CD68	15179.7	130
DSP-1001660014084-E-B04	CD3	5903.92	173
DSP-1001660014084-E-B05	CD20	13151.8	232
DSP-1001660014084-E-B06	CD68	29357.6	151
DSP-1001660014084-E-B07	CD3	58472.3	1833
DSP-1001660014084-E-B08	CD20	10698.3	129
DSP-1001660014084-E-B09	CD68	4727.99	14
DSP-1001660014084-E-B10	CD3	23055.8	620
DSP-1001660014084-E-B11	CD20	17442.5	66
DSP-1001660014084-E-B12	CD68	26257.7	166
DSP-1001660014084-E-C01	CD3	5427.44	153
DSP-1001660014084-E-C02	CD20	5741.56	18
DSP-1001660014084-E-C03	CD68	23446.7	172
DSP-1001660014084-E-C04	CD3	9672.37	311
DSP-1001660014084-E-C05	CD20	17826.1	141
DSP-1001660014084-E-C06	CD68	28102.4	242
DSP-1001660014084-E-C07	CD3	5037.45	135
DSP-1001660014084-E-C08	CD20	18607.2	279
DSP-1001660014084-E-C09	CD68	18110.1	112
DSP-1001660014084-E-C10	CD3	6417.54	202
DSP-1001660014084-E-C11	CD20	15554.4	130
DSP-1001660014084-E-C12	CD68	15119.9	79
DSP-1001660014084-E-D01	CD3	27371.8	633
DSP-1001660014084-E-D02	CD68	15322.6	84
DSP-1001660014084-E-D03	CD3	6847.56	169
DSP-1001660014084-E-D04	CD20	14649.5	61
DSP-1001660014084-E-D05	CD68	7139.5	100
DSP-1001660014084-E-D06	CD3	2180.17	70
DSP-1001660014084-E-D07	CD20	2045.46	38
DSP-1001660014084-E-D08	CD68	13344.8	63
DSP-1001660014084-E-D09	CD3	13048.1	386
DSP-1001660014084-E-D10	CD20	11876.5	159
DSP-1001660014084-E-D11	CD68	23620.4	150
DSP-1001660014084-E-D12	CD3	3201.29	91
DSP-1001660014084-E-E01	CD20	19862.2	96
DSP-1001660014084-E-E02	CD68	32387.7	194
DSP-1001660014084-E-E03	CD3	44607.4	1337
DSP-1001660014084-E-E04	CD20	27022.6	270
DSP-1001660014084-E-E05	CD68	40956.6	412
DSP-1001660014084-E-E06	CD3	56959.9	1533
DSP-1001660014084-E-E07	CD20	60866.2	1390
DSP-1001660014084-E-E08	CD68	7242.86	49
DSP-1001660014084-E-E09	CD3	2844.26	73
DSP-1001660014084-E-E10	CD68	24679.4	227
DSP-1001660014084-E-E11	CD3	59230.9	1578
DSP-1001660014084-E-E12	CD20	1142.65	10
DSP-1001660014084-E-F01	CD68	45787.5	207
DSP-1001660014084-E-F02	CD3	51079.2	1058
DSP-1001660014084-E-F03	CD20	23360.4	271
DSP-1001660014084-E-F04	CD68	9091.88	75
DSP-1001660014084-E-F05	CD3	10069.4	357
DSP-1001660014084-E-F06	CD20	17493	159
DSP-1001660014084-E-F07	CD68	14407.1	118
DSP-1001660014084-E-F08	CD3	16685.7	463
DSP-1001660014084-E-F09	CD20	15519.4	173
DSP-1001660014084-E-F10	CD68	20891.7	96
DSP-1001660014084-E-F11	CD3	18951.8	582
DSP-1001660014084-E-F12	CD20	9491.52	96
DSP-1001660014084-E-G01	CD68	24738.9	182
DSP-1001660014084-E-G02	CD3	25960	732
DSP-1001660014084-E-G03	CD20	16953.8	270
DSP-1001660014084-E-G04	CD68	17209.6	127
DSP-1001660014084-E-G05	CD3	21037.8	629
DSP-1001660014084-E-G06	CD20	12970.9	220
DSP-1001660014084-E-G07	CD68	37016.3	132
DSP-1001660014084-E-G08	CD3	63585.6	1562
DSP-1001660014084-E-G09	CD20	17264.1	302
DSP-1001660014084-E-G10	CD68	25566.5	138
DSP-1001660014084-E-G11	CD3	18224.9	490
DSP-1001660014084-E-G12	CD20	40332.9	582
DSP-1001660014084-E-H01	CD68	4396.03	30
DSP-1001660014084-E-H02	CD3	11963.6	371
DSP-1001660014084-E-H03	CD20	9675.9	140
DSP-1001660014084-E-H04	CD68	9135.6	91
DSP-1001660014084-E-H05	CD3	10683.4	267
DSP-1001660014084-E-H06	CD68	32424.2	208
DSP-1001660014084-E-H07	CD3	24475.3	582
DSP-1001660014084-E-H08	CD20	11506.1	104
DSP-1001660014084-E-H09	CD68	15194.2	111
DSP-1001660014084-E-H10	CD3	24877.6	665
DSP-1001660014084-E-H11	CD68	19369.5	170
DSP-1001660014084-E-H12	CD3	8052.91	210
DSP-1001660014083-A-H03	CD68	4883.61	13
DSP-1001660014083-A-H04	CD20	11212.7	148
DSP-1001660014083-A-H05	CD68	9434.61	41
DSP-1001660014083-A-H06	CD20	26905.2	373
DSP-1001660014083-A-H07	CD68	2586.72	21
DSP-1001660014083-A-H08	CD20	2711.63	72
DSP-1001660014083-A-H09	CD68	5293.05	9
DSP-1001660014083-A-H10	CD20	8160.3	142
DSP-1001660014083-A-H11	CD68	10779.6	73
DSP-1001660014083-A-H12	CD20	22020.2	317
DSP-1001660014086-B-C01	CD20	8563.95	73
DSP-1001660014085-E-A02	CD20	7529.49	19
DSP-1001660014085-E-A03	CD68	26544	189
DSP-1001660014085-E-A04	CD3	17157	523
DSP-1001660014085-E-A05	CD20	28268.8	363
DSP-1001660014085-E-A06	CD68	10246.4	44
DSP-1001660014085-E-A07	CD3	5480.33	106
DSP-1001660014085-E-A08	CD20	35908.7	197
DSP-1001660014085-E-A09	CD68	22204.3	166
DSP-1001660014085-E-A10	CD3	26373.2	723
DSP-1001660014085-E-A11	CD20	49667	319
DSP-1001660014085-E-A12	CD68	33560.7	157
DSP-1001660014085-E-B01	CD3	24000.7	648
DSP-1001660014085-E-B02	CD20	14288	200
DSP-1001660014085-E-B03	CD68	11660.3	13
DSP-1001660014085-E-B04	CD3	6033.01	195
DSP-1001660014085-E-B05	CD20	6706.1	39
DSP-1001660014085-E-B06	CD68	26871.5	101
DSP-1001660014085-E-B07	CD3	21840.5	545
DSP-1001660014085-E-B08	CD20	6924.24	49
DSP-1001660014085-E-B09	CD68	23246.4	200
DSP-1001660014085-E-B10	CD3	12582.4	376
DSP-1001660014085-E-B11	CD20	45595.5	513
DSP-1001660014085-E-B12	CD68	24621.9	159
DSP-1001660014085-E-C01	CD3	14974.1	350
DSP-1001660014085-E-C02	CD20	10339.8	155
DSP-1001660014085-E-C03	CD68	18475.8	89
DSP-1001660014085-E-C04	CD3	8205.79	235
DSP-1001660014085-E-C05	CD20	32153.1	300
DSP-1001660014085-E-C06	CD68	4129.34	51
DSP-1001660014085-E-C07	CD68	9146.05	50
DSP-1001660014085-E-C08	CD3	3603.35	101
DSP-1001660014085-E-C09	CD20	36213.7	291
DSP-1001660014085-E-C10	CD68	9161.16	54
DSP-1001660014085-E-C11	CD3	7859.2	208
DSP-1001660014085-E-C12	CD20	30600.5	125
DSP-1001660014085-E-D01	CD68	17045.1	81
DSP-1001660014085-E-D02	CD20	28638	318
DSP-1001660014085-E-D03	CD68	5314.11	24
DSP-1001660014085-E-D04	CD3	15220.7	373
DSP-1001660014085-E-D05	CD20	14759.6	245
DSP-1001660014085-E-D06	CD20	21901.7	114
DSP-1001660014085-E-D07	CD68	22547.5	142
DSP-1001660014085-E-D08	CD3	41519.6	1263
DSP-1001660014085-E-D09	CD20	25587.2	238
DSP-1001660014085-E-D10	CD68	7573.21	97
DSP-1001660014085-E-D11	CD3	38107.1	908
DSP-1001660014085-E-D12	CD20	8181.52	37
DSP-1001660014085-E-E01	CD68	22479.8	117
DSP-1001660014085-E-E02	CD3	12252.3	311
DSP-1001660014085-E-E03	CD20	31899.5	134
DSP-1001660014085-E-E04	CD68	17177.1	160
DSP-1001660014085-E-E05	CD3	23092.4	587
DSP-1001660014085-E-E06	CD20	11179.3	61
DSP-1001660014085-E-E07	CD68	3544.19	27
DSP-1001660014085-E-E08	CD3	5315.4	135
DSP-1001660014085-E-E09	CD20	8694.17	164
DSP-1001660014085-E-E10	CD68	6336.68	47
DSP-1001660014085-E-E11	CD3	7096.89	208
DSP-1001660014085-E-E12	CD20	6194.09	29
DSP-1001660014085-E-F01	CD68	24089	104
DSP-1001660014085-E-F02	CD3	44139.6	1162
DSP-1001660014085-E-F03	CD20	42265	743
DSP-1001660014085-E-F04	CD68	4560.97	83
DSP-1001660014085-E-F05	CD3	7476.76	210
DSP-1001660014085-E-F06	CD20	7953.89	133
DSP-1001660014085-E-F07	CD68	18873.2	57
DSP-1001660014085-E-F08	CD3	54150.3	1480
DSP-1001660014085-E-F09	CD20	16552.4	201
DSP-1001660014085-E-F10	CD68	10485.1	70
DSP-1001660014085-E-F11	CD3	3183.45	98
DSP-1001660014085-E-F12	CD20	17318.2	137
DSP-1001660014085-E-G01	CD68	10936.4	71
DSP-1001660014085-E-G02	CD3	5977.23	176
DSP-1001660014085-E-G03	CD20	7417.44	22
DSP-1001660014085-E-G04	CD68	20721.3	102
DSP-1001660014085-E-G05	CD3	17766.9	413
DSP-1001660014085-E-G06	CD20	8897.2	77
DSP-1001660014085-E-G07	CD68	17020.2	91
DSP-1001660014085-E-G08	CD3	12993.8	385
DSP-1001660014085-E-G09	CD20	41419.8	333
DSP-1001660014085-E-G10	CD68	18188.1	113
DSP-1001660014085-E-G11	CD20	43500.2	550
DSP-1001660014085-E-G12	CD68	21794	122
DSP-1001660014085-E-H01	CD3	12160.4	392
DSP-1001660014085-E-H02	CD20	4959.48	97
DSP-1001660014085-E-H03	CD68	12461.8	26
DSP-1001660014085-E-H04	CD20	34625.2	344
DSP-1001660014085-E-H05	CD68	11588.6	75
DSP-1001660014085-E-H06	CD3	10278.9	234
DSP-1001660014085-E-H07	CD68	11810.6	101
DSP-1001660014085-E-H08	CD3	4755.48	97
DSP-1001660014085-E-H09	CD20	8044.71	54
DSP-1001660014085-E-H10	CD68	41775.8	495
DSP-1001660014085-E-H11	CD3	22834.9	672
DSP-1001660008392-D-A02	CD68	11619.4	50
DSP-1001660008392-D-A03	CD3	18736	462
DSP-1001660008392-D-A04	CD20	228542	2796
DSP-1001660008392-D-A05	CD68	61639.5	358
DSP-1001660008392-D-A06	CD3	46196.6	1106
DSP-1001660008392-D-A07	CD20	115218	1267
DSP-1001660008392-D-A08	CD68	54596.6	467
DSP-1001660008392-D-A09	CD3	48627.1	1306
DSP-1001660008392-D-A10	CD20	127956	1259
DSP-1001660008392-D-A11	CD68	12456.5	70
DSP-1001660008392-D-A12	CD3	9059.4	179
DSP-1001660008392-D-B01	CD20	319928	2497
DSP-1001660008392-D-B02	CD68	44270.8	229
DSP-1001660008392-D-B03	CD3	5490.78	146
DSP-1001660008392-D-B04	CD20	255460	2396
DSP-1001660008392-D-B05	CD68	22711.5	129
DSP-1001660008392-D-B06	CD3	23545	797
DSP-1001660008392-D-B07	CD20	266009	4306
DSP-1001660008392-D-B08	CD68	29714.1	177
DSP-1001660008392-D-B09	CD3	49079.8	1216
DSP-1001660008392-D-B10	CD20	165024	1857
DSP-1001660008392-D-B11	CD68	19408.1	223
DSP-1001660008392-D-B12	CD3	33564.2	758
DSP-1001660008392-D-C01	CD20	193538	1665
DSP-1001660008392-D-C02	CD68	33179.1	241
DSP-1001660008392-D-C03	CD3	62134.1	1207
DSP-1001660008392-D-C04	CD20	353177	2739
DSP-1001660008392-D-C05	CD68	24221.3	108
DSP-1001660008392-D-C06	CD3	34029.6	699
DSP-1001660008392-D-C07	CD20	245275	2977
DSP-1001660008392-D-C08	CD68	20102	144
DSP-1001660008392-D-C09	CD3	4900.32	167
DSP-1001660008392-D-C10	CD20	238750	2639
DSP-1001660008392-D-C11	CD68	20458	135
DSP-1001660008392-D-C12	CD3	9860.13	293
DSP-1001660008392-D-D01	CD20	232943	3138
DSP-1001660008392-D-D02	CD68	23373.9	194
DSP-1001660008392-D-D03	CD3	20591.4	590
DSP-1001660008392-D-D04	CD20	218854	2126
DSP-1001660008392-D-D05	CD68	15552	111
DSP-1001660008392-D-D06	CD3	8497.08	232
DSP-1001660008392-D-D07	CD20	262590	3167
DSP-1001660008392-D-D08	CD68	23214.6	102
DSP-1001660008392-D-D09	CD3	24647.6	599
DSP-1001660008392-D-D10	CD20	138473	1623
DSP-1001660008392-D-D11	CD68	16515.3	115
DSP-1001660008392-D-D12	CD3	7704.55	282
DSP-1001660008392-D-E01	CD20	97647.5	1402
DSP-1001660008392-D-E02	CD68	18246.5	133
DSP-1001660008392-D-E03	CD3	8002.27	256
DSP-1001660008392-D-E04	CD20	53839.6	931
DSP-1001660008392-D-E05	CD68	15970.3	101
DSP-1001660008392-D-E06	CD3	11631.8	246
DSP-1001660008392-D-E07	CD20	99223.3	1168
DSP-1001660008392-D-E08	CD68	17757.4	101
DSP-1001660008392-D-E09	CD3	15573.2	365
DSP-1001660008392-D-E10	CD20	200404	1618
DSP-1001660008392-D-E11	CD68	13593.2	34
DSP-1001660008392-D-E12	CD3	4755.64	123
DSP-1001660008392-D-F01	CD20	194114	1922
DSP-1001660008392-D-F02	CD68	20005.6	106
DSP-1001660008392-D-F03	CD3	13196.8	374
DSP-1001660008392-D-F04	CD20	136435	1926
DSP-1001660008392-D-F05	CD68	28913.2	95
DSP-1001660008392-D-F06	CD3	79479.4	1659
DSP-1001660008392-D-F07	CD20	109121	1338
DSP-1001660008392-D-F08	CD68	22200.4	130
DSP-1001660008392-D-F09	CD3	14094.9	391
DSP-1001660008392-D-F10	CD20	137567	2045
DSP-1001660008392-D-F11	CD68	13838.8	100
DSP-1001660008392-D-F12	CD3	31245.2	625
DSP-1001660008392-D-G01	CD20	54373.1	1005
DSP-1001660008392-D-G02	CD68	14370	113
DSP-1001660008392-D-G03	CD3	21855.3	553
DSP-1001660008392-D-G04	CD20	131200	1608
DSP-1001660008392-D-G05	CD68	14201	117
DSP-1001660008392-D-G06	CD3	9939.38	298
DSP-1001660008392-D-G07	CD20	108766	1592
DSP-1001660008392-D-G08	CD68	24500.5	94
DSP-1001660008392-D-G09	CD3	38222.2	1151
DSP-1001660008392-D-G10	CD20	97577.3	1622
DSP-1001660008392-D-G11	CD68	17300.1	201
DSP-1001660008392-D-G12	CD3	9237.04	359
DSP-1001660008392-D-H01	CD20	57084.6	789
DSP-1001660008392-D-H02	CD68	19124.8	98
DSP-1001660008392-D-H03	CD3	63228.2	1093
DSP-1001660008392-D-H04	CD20	15237.1	281
DSP-1001660008392-D-H05	CD68	24052.5	108
DSP-1001660008392-D-H06	CD3	21045	521
DSP-1001660008392-D-H07	CD20	129311	1551
DSP-1001660008392-D-H08	CD68	18224.3	120
DSP-1001660008392-D-H09	CD3	22585.2	644
DSP-1001660008392-D-H10	CD20	192724	2735
DSP-1001660008392-D-H11	CD68	18576.3	132
DSP-1001660008392-D-H12	CD3	24362.1	514
DSP-1001660008393-F-A02	CD20	152570	1851
DSP-1001660008393-F-A03	CD68	17365.3	105
DSP-1001660008393-F-A04	CD3	5807.79	124
DSP-1001660008393-F-A05	CD20	270897	2351
DSP-1001660008393-F-A06	CD68	19226.4	194
DSP-1001660008393-F-A07	CD3	16920.2	494
DSP-1001660008393-F-A08	CD20	147919	2485
DSP-1001660008393-F-A09	CD68	23479.5	125
DSP-1001660008393-F-A10	CD3	39544.5	1125
DSP-1001660008393-F-A11	CD20	180100	2899
DSP-1001660008393-F-A12	CD68	13961.3	121
DSP-1001660008393-F-B01	CD3	9855.15	269
DSP-1001660008393-F-B02	CD20	109841	1198
DSP-1001660008393-F-B03	CD68	11406.8	101
DSP-1001660008393-F-B04	CD3	8601.89	243
DSP-1001660008393-F-B05	CD20	45146.9	757
DSP-1001660008393-F-B06	CD68	16375.7	113
DSP-1001660008393-F-B07	CD3	22177.9	554
DSP-1001660008393-F-B08	CD20	54607.8	698
DSP-1001660008393-F-B09	CD68	18590.3	170
DSP-1001660008393-F-B10	CD3	20794.6	528
DSP-1001660008393-F-B11	CD20	52612.4	726
DSP-1001660008393-F-B12	CD68	16556.6	170
DSP-1001660008393-F-C01	CD3	4308.42	135
DSP-1001660008393-F-C02	CD20	106417	1267
DSP-1001660008393-F-C03	CD68	16409.2	109
DSP-1001660008393-F-C04	CD3	17905.7	640
DSP-1001660008393-F-C05	CD20	100628	1752
DSP-1001660008393-F-C06	CD68	17253	93
DSP-1001660008393-F-C07	CD3	4859.49	147
DSP-1001660008393-F-C08	CD20	171989	2264
DSP-1001660008393-F-C09	CD68	13741.1	105
DSP-1001660008393-F-C10	CD3	11039.3	359
DSP-1001660008393-F-C11	CD20	277222	3287
DSP-1001660008393-F-C12	CD68	10385.6	85
DSP-1001660008393-F-D01	CD3	18082	443
DSP-1001660008393-F-D02	CD20	88868	1336
DSP-1001660008393-F-D03	CD68	21384.1	90
DSP-1001660008393-F-D04	CD3	28179.7	777
DSP-1001660008393-F-D05	CD20	243931	3428
DSP-1001660008393-F-D06	CD68	16463.7	139
DSP-1001660008393-F-D07	CD3	8454.96	213
DSP-1001660008393-F-D08	CD20	288038	2942
DSP-1001660008393-F-D09	CD68	25595.1	117
DSP-1001660008393-F-D10	CD3	4662.89	111
DSP-1001660008393-F-D11	CD20	246233	2677
DSP-1001660008393-F-D12	CD68	15490.3	202
DSP-1001660008393-F-E01	CD3	14393.5	365
DSP-1001660008393-F-E02	CD20	207347	2276
DSP-1001660008393-F-E03	CD68	18560.2	102
DSP-1001660008393-F-E04	CD3	6747.73	148
DSP-1001660008393-F-E05	CD20	129416	1678
DSP-1001660014080-A-A02	CD68	26245.2	153
DSP-1001660014080-A-A03	CD20	56518.6	577
DSP-1001660014080-A-A04	CD68	10965	64
DSP-1001660014080-A-A05	CD20	17291.1	182
DSP-1001660014080-A-A06	CD68	7555.85	89
DSP-1001660014080-A-A07	CD20	11778	284
DSP-1001660014080-A-A08	CD68	8610.41	23
DSP-1001660014080-A-A09	CD20	20662.8	171
DSP-1001660014080-A-A10	CD68	16671.4	90
DSP-1001660014080-A-A11	CD20	34669.8	283
DSP-1001660014080-A-A12	CD68	9040.76	77
DSP-1001660014080-A-B01	CD20	31208	505
DSP-1001660014080-A-B02	CD68	6399.05	28
DSP-1001660014080-A-B03	CD20	10001.8	107
DSP-1001660014080-A-B04	CD68	9273.69	46
DSP-1001660014080-A-B05	CD20	27785.2	209
DSP-1001660014080-A-B06	CD68	9021.95	69
DSP-1001660014080-A-B07	CD20	8558.97	146
DSP-1001660014080-A-B08	CD68	3522.97	11
DSP-1001660014080-A-B09	CD20	9227.72	106
DSP-1001660014080-A-B10	CD68	10820	64
DSP-1001660014080-A-B11	CD20	32064.5	350
DSP-1001660014080-A-B12	CD68	7995.52	126
DSP-1001660014080-A-C01	CD20	11306.9	268
DSP-1001660014080-A-C02	CD68	11253.2	42
DSP-1001660014080-A-C03	CD20	20957.1	218
DSP-1001660014080-A-C04	CD68	20389.3	133
DSP-1001660014080-A-C05	CD20	51304.3	566
DSP-1001660014080-A-C06	CD68	7409.4	98
DSP-1001660014080-A-C07	CD20	29946.8	776
DSP-1001660014080-A-C08	CD68	8199.2	35
DSP-1001660014080-A-C09	CD20	22942.8	249
DSP-1001660014080-A-C10	CD68	23885	153
DSP-1001660014080-A-C11	CD20	59591.6	545
DSP-1001660014080-A-C12	CD68	13595.6	163
DSP-1001660014080-A-D01	CD20	23527.3	489
DSP-1001660014080-A-D02	CD68	6816.05	41
DSP-1001660014080-A-D03	CD20	14737.6	175
DSP-1001660014080-A-D04	CD68	9168.24	58
DSP-1001660014080-A-D05	CD20	39036.1	414
DSP-1001660014080-A-D06	CD68	6963.31	119
DSP-1001660014080-A-D07	CD20	4872.35	161
DSP-1001660014080-A-D08	CD68	17231.3	133
DSP-1001660014080-A-D09	CD3	22510.3	644
DSP-1001660014080-A-D10	CD68	15624.5	274
DSP-1001660014080-A-D11	CD3	12254	483
DSP-1001660014080-A-D12	CD68	17041.3	132
DSP-1001660014080-A-E01	CD3	19583.1	591
DSP-1001660014080-A-E02	CD68	7255.24	68
DSP-1001660014080-A-E03	CD3	22730.4	602
DSP-1001660014080-A-E04	CD68	12761.1	77
DSP-1001660014080-A-E05	CD3	12214.1	339
DSP-1001660014080-A-E06	CD68	3142.94	39
DSP-1001660014080-A-E07	CD3	39685.7	1086
DSP-1001660014080-A-E08	CD68	9709.18	63
DSP-1001660014080-A-E09	CD20	22843.4	357
DSP-1001660014080-A-E10	CD68	19129	152
DSP-1001660014080-A-E11	CD20	66196.6	944
DSP-1001660014080-A-E12	CD68	7991.18	122
DSP-1001660014080-A-F01	CD20	24614.2	808
DSP-1001660014080-A-F02	CD68	22455.2	103
DSP-1001660014080-A-F03	CD3	17866.6	547
DSP-1001660014080-A-F04	CD68	2798.44	49
DSP-1001660014080-A-F05	CD3	10741.9	398
DSP-1001660014080-A-F06	CD68	14306.8	66
DSP-1001660014080-A-F07	CD3	16414.2	596
DSP-1001660014080-A-F08	CD68	7800.36	113
DSP-1001660014080-A-F09	CD3	13549.3	558
DSP-1001660014080-A-F10	CD68	13182.5	55
DSP-1001660014080-A-F11	CD20	57575.6	1082
DSP-1001660014080-A-F12	CD68	21302.7	161
DSP-1001660014080-A-G01	CD20	54681.8	760
DSP-1001660014080-A-G02	CD68	13500	172
DSP-1001660014080-A-G03	CD20	25254.6	823
DSP-1001660014080-A-G04	CD68	13647.2	102
DSP-1001660014080-A-G05	CD20	16267.9	291
DSP-1001660014080-A-G06	CD68	28478.7	276
DSP-1001660014080-A-G07	CD20	70768.8	887
DSP-1001660014080-A-G08	CD68	16466.4	235
DSP-1001660014080-A-G09	CD20	17779.9	650
DSP-1001660014080-A-G10	CD68	15730.6	76
DSP-1001660014080-A-G11	CD20	32949.3	707
DSP-1001660014080-A-G12	CD68	16098.1	122
DSP-1001660014080-A-H01	CD20	49804.1	725
DSP-1001660014080-A-H02	CD68	10953.3	186
DSP-1001660014080-A-H03	CD20	13496.6	447
DSP-1001660014080-A-H04	CD68	7184.19	47
DSP-1001660014080-A-H05	CD20	15166.7	218
DSP-1001660014080-A-H06	CD68	12307.3	104
DSP-1001660014080-A-H07	CD20	45537.7	592
DSP-1001660014080-A-H08	CD68	9192.83	152
DSP-1001660014080-A-H09	CD20	32839.2	909
DSP-1001660014080-A-H10	CD68	15424.5	134
DSP-1001660014080-A-H11	CD3	17116	613
DSP-1001660014080-A-H12	CD68	3983.37	82
DSP-1001660014082-B-A02	CD68	10261.5	71
DSP-1001660014082-B-A03	CD20	6283.31	174
DSP-1001660014082-B-A04	CD68	11411.9	37
DSP-1001660014082-B-A05	CD3	17273.1	387
DSP-1001660014082-B-A06	CD68	5899.42	49
DSP-1001660014082-B-A07	CD3	19129.2	468
DSP-1001660014082-B-A08	CD68	7496.21	24
DSP-1001660014082-B-A09	CD20	30201.5	636
DSP-1001660014082-B-A10	CD68	9732.17	33
DSP-1001660014082-B-A11	CD20	69491.1	1556
DSP-1001660014082-B-A12	CD68	5538.37	85
DSP-1001660014082-B-B01	CD20	6393.75	174
DSP-1001660014082-B-B02	CD68	6038.8	13
DSP-1001660014082-B-B03	CD20	12115.9	304
DSP-1001660014082-B-B04	CD68	9212.77	44
DSP-1001660014082-B-B05	CD20	25644.4	322
DSP-1001660014082-B-B06	CD68	10119	79
DSP-1001660014082-B-B07	CD20	13806.5	242
DSP-1001660014082-B-B08	CD68	6263.38	12
DSP-1001660014082-B-B09	CD20	8557.04	206
DSP-1001660014082-B-B10	CD68	10943.1	49
DSP-1001660014082-B-B11	CD20	14538.3	188
DSP-1001660014082-B-B12	CD68	4943.89	49
DSP-1001660014082-B-C01	CD20	7211.35	238
DSP-1001660014082-B-C02	CD68	5743.81	8
DSP-1001660014082-B-C03	CD20	13592.2	338
DSP-1001660014082-B-C04	CD68	8934.82	39
DSP-1001660014082-B-C05	CD20	14647.3	155
DSP-1001660014082-B-C06	CD68	8632.92	48
DSP-1001660014082-B-C07	CD20	22269.4	584
DSP-1001660014082-B-C08	CD68	9402.62	17
DSP-1001660014082-B-C09	CD20	19125.6	416
DSP-1001660014082-B-C10	CD68	9374.81	29
DSP-1001660014082-B-C11	CD20	21320.8	278
DSP-1001660014082-B-C12	CD68	8712.65	80
DSP-1001660014082-B-D01	CD20	14021	403
DSP-1001660014082-B-D02	CD68	12751.8	32
DSP-1001660014082-B-D03	CD3	21379.9	473
DSP-1001660014082-B-D04	CD68	6196.02	82
DSP-1001660014082-B-D05	CD3	24117.1	732
DSP-1001660014082-B-D06	CD68	4339.93	7
DSP-1001660014082-B-D07	CD68	6833.9	19
DSP-1001660014082-B-D08	CD68	3496.12	35
DSP-1001660014082-B-D09	CD68	6329.29	19
DSP-1001660014082-B-D10	CD20	7725.61	237
DSP-1001660014082-B-D11	CD68	12283.2	39
DSP-1001660014082-B-D12	CD20	20522.1	221
DSP-1001660014082-B-E01	CD68	10405.4	50
DSP-1001660014082-B-E02	CD20	19348.4	395
DSP-1001660014082-B-E03	CD68	4499.24	7
DSP-1001660014082-B-E04	CD20	10964	286
DSP-1001660014082-B-E05	CD68	11724.3	75
DSP-1001660014082-B-E06	CD20	21032	321
DSP-1001660014082-B-E07	CD68	7116.35	42
DSP-1001660014082-B-E08	CD20	6425.74	141
DSP-1001660014082-B-E09	CD68	5641.57	37
DSP-1001660014082-B-E10	CD20	10725.2	312
DSP-1001660014082-B-E11	CD68	4947.91	34
DSP-1001660014082-B-E12	CD20	15165.9	186
DSP-1001660014082-B-F01	CD68	10681.6	84
DSP-1001660014082-B-F02	CD20	20297.9	459
DSP-1001660014082-B-F03	CD68	12743	43
DSP-1001660014082-B-F04	CD3	21562.5	575
DSP-1001660014082-B-F05	CD68	5267.97	26
DSP-1001660014082-B-F06	CD3	15106.9	340
DSP-1001660014082-B-F07	CD68	11375.1	41
DSP-1001660014082-B-F08	CD3	8136.83	171
DSP-1001660014082-B-F09	CD68	12966.4	101
DSP-1001660014082-B-F10	CD3	47462.1	1179
DSP-1001660014082-B-F11	CD68	10410.2	45
DSP-1001660014082-B-F12	CD3	15472.1	359
DSP-1001660014082-B-G01	CD68	9515.79	46
DSP-1001660014082-B-G02	CD3	20003.7	493
DSP-1001660014082-B-G03	CD68	7475.48	65
DSP-1001660014082-B-G04	CD3	34345.8	860
DSP-1001660014082-B-G05	CD68	3421.85	27
DSP-1001660014082-B-G06	CD3	32054.8	700
DSP-1001660014082-B-G07	CD68	16730.5	49
DSP-1001660014082-B-G08	CD3	23633.2	464
DSP-1001660014082-B-G09	CD68	7140.62	70
DSP-1001660014082-B-G10	CD3	20959	541
DSP-1001660014082-B-G11	CD68	5598.17	27
DSP-1001660014082-B-G12	CD3	11226.4	205
DSP-1001660014082-B-H01	CD68	6275.59	62
DSP-1001660014082-B-H02	CD3	22221	676
DSP-1001660014082-B-H03	CD68	3691.44	24
DSP-1001660014082-B-H04	CD20	8961.18	98
DSP-1001660014082-B-H05	CD68	8921.96	44
DSP-1001660014082-B-H06	CD20	35088.4	327
DSP-1001660014082-B-H07	CD68	6128.18	88
DSP-1001660014082-B-H08	CD20	7609.71	218
DSP-1001660014082-B-H09	CD68	5733.84	38
DSP-1001660014082-B-H10	CD20	9455.35	69
DSP-1001660014082-B-H11	CD68	8855.73	33
DSP-1001660014082-B-H12	CD20	46762	441
DSP-1001660014084-E-A02	CD68	1954.31	17
DSP-1001660014084-E-A03	CD20	2647.33	74
DSP-1001660014084-E-A05	CD68	9880.55	10
DSP-1001660014084-E-A06	CD3	12296.4	326
DSP-1001660014084-E-A07	CD68	2872.39	18
DSP-1001660014084-E-A08	CD3	24541.3	761
DSP-1001660014084-E-H12	CD3	8052.91	210
DSP-1001660014081-F-A02	CD3	9084.64	423
DSP-1001660014081-F-A03	CD68	8989.15	33
DSP-1001660014081-F-A04	CD20	16400	229
DSP-1001660014081-F-A05	CD68	17877.2	125
DSP-1001660014081-F-A06	CD20	56665.5	663
DSP-1001660014081-F-A07	CD68	15429.7	326
DSP-1001660014081-F-A08	CD20	10604.9	364
DSP-1001660014081-F-A09	CD68	9892.28	57
DSP-1001660014081-F-A10	CD20	26459.2	564
DSP-1001660014081-F-A11	CD68	9334.3	72
DSP-1001660014081-F-A12	CD20	29201.7	421
DSP-1001660014081-F-B01	CD68	10973.7	102
DSP-1001660014081-F-B02	CD20	16982.6	429
DSP-1001660014081-F-B03	CD68	12192.5	63
DSP-1001660014081-F-B04	CD3	25002.7	637
DSP-1001660014081-F-B05	CD68	7156.05	108
DSP-1001660014081-F-B06	CD3	22777.2	689
DSP-1001660014081-F-B07	CD68	3964.89	58
DSP-1001660014081-F-B08	CD3	25528	685
DSP-1001660014081-F-B09	CD68	11001.2	39
DSP-1001660014081-F-B10	CD3	17497.3	430
DSP-1001660014081-F-B11	CD68	11026.1	64
DSP-1001660014081-F-B12	CD3	23241	672
DSP-1001660014081-F-C01	CD68	4134	62
DSP-1001660014081-F-C02	CD3	13052.4	420
DSP-1001660014081-F-C03	CD68	11061.8	30
DSP-1001660014081-F-C04	CD20	26857.2	376
DSP-1001660014081-F-C05	CD68	13448.9	105
DSP-1001660014081-F-C06	CD20	37521.6	451
DSP-1001660014081-F-C07	CD68	8897.2	174
DSP-1001660014081-F-C08	CD20	11411.3	366
DSP-1001660014081-F-C09	CD68	5027.8	0
DSP-1001660014081-F-C10	CD20	23057.9	0
DSP-1001660014081-F-C11	CD68	13175.1	92
DSP-1001660014081-F-C12	CD20	13929.8	84
DSP-1001660014081-F-D01	CD68	12974.6	173
DSP-1001660014081-F-D02	CD20	13707.7	393
DSP-1001660014081-F-D03	CD68	7904.05	47
DSP-1001660014081-F-D04	CD3	27589.4	692
DSP-1001660014081-F-D05	CD68	11651.3	120
DSP-1001660014081-F-D06	CD3	11831.2	323
DSP-1001660014081-F-D07	CD68	10234.2	54
DSP-1001660014081-F-D08	CD3	22586.5	511
DSP-1001660014081-F-D09	CD68	6271.57	65
DSP-1001660014081-F-D10	CD3	9901.77	291
DSP-1001660014081-F-D11	CD68	12248.6	65
DSP-1001660014081-F-D12	CD3	21825.4	504
DSP-1001660014081-F-E01	CD68	8331.5	79
DSP-1001660014081-F-E02	CD3	33188.7	835
DSP-1001660014081-F-E03	CD68	5878.53	25
DSP-1001660014081-F-E04	CD20	13689.8	188
DSP-1001660014081-F-E05	CD68	11619.6	89
DSP-1001660014081-F-E06	CD20	34091.2	464
DSP-1001660014081-F-E07	CD68	8408.66	53
DSP-1001660014081-F-E08	CD20	7471.62	187
DSP-1001660014081-F-E09	CD68	11052.6	50
DSP-1001660014081-F-E10	CD3	21869.1	487
DSP-1001660014081-F-E11	CD68	6673.62	69
DSP-1001660014081-F-E12	CD3	6455	178
DSP-1001660014081-F-F01	CD68	10677.7	43
DSP-1001660014081-F-F02	CD3	25647.3	509
DSP-1001660014081-F-F03	CD68	8373.62	48
DSP-1001660014081-F-F04	CD3	27203.8	624
DSP-1001660014081-F-F05	CD68	16912.3	71
DSP-1001660014081-F-F06	CD3	29588.6	695
DSP-1001660014081-F-F07	CD68	9841.48	73
DSP-1001660014081-F-F08	CD3	10291.1	264
DSP-1001660014081-F-F09	CD68	14514.2	40
DSP-1001660014081-F-F10	CD3	19054.2	389
DSP-1001660014081-F-F11	CD68	8642.4	44
DSP-1001660014081-F-F12	CD3	21553.2	366
DSP-1001660014081-F-G01	CD68	10203.5	78
DSP-1001660014081-F-G02	CD3	28014	644
DSP-1001660014081-F-G03	CD68	5630.8	53
DSP-1001660014081-F-G04	CD3	35638.5	806
DSP-1001660014081-F-G05	CD68	12175.8	78
DSP-1001660014081-F-G06	CD3	31290.2	743
DSP-1001660014081-F-G07	CD68	6299.55	83
DSP-1001660014081-F-G08	CD3	34147.9	901
DSP-1001660014081-F-G09	CD68	7288.84	19
DSP-1001660014081-F-G10	CD20	8146.31	196
DSP-1001660014081-F-G11	CD68	7459.88	37
DSP-1001660014081-F-G12	CD20	8899.61	52
DSP-1001660014081-F-H01	CD68	10079.2	72
DSP-1001660014081-F-H02	CD20	7153.8	157
DSP-1001660014081-F-H03	CD68	5821.14	21
DSP-1001660014081-F-H04	CD20	7070.85	98
DSP-1001660014081-F-H05	CD68	6250.84	42
DSP-1001660014081-F-H06	CD20	58683.5	1090
DSP-1001660014081-F-H07	CD68	5481.94	96
DSP-1001660014081-F-H08	CD20	3902.67	146
DSP-1001660014081-F-H09	CD68	5010.76	21
DSP-1001660014081-F-H10	CD20	4887.46	116
DSP-1001660014081-F-H11	CD68	11359.7	76
DSP-1001660014081-F-H12	CD20	17240.9	188
DSP-1001660014083-A-A02	CD68	6797.25	72
DSP-1001660014083-A-A03	CD20	5054.81	144
DSP-1001660014083-A-A04	CD68	4998.55	17
DSP-1001660014083-A-A05	CD20	17824.3	200
DSP-1001660014083-A-A06	CD68	9929.09	54
DSP-1001660014083-A-A07	CD20	30786.1	316
DSP-1001660014083-A-A08	CD68	6811.87	74
DSP-1001660014083-A-A09	CD20	10364.6	311
DSP-1001660014083-A-A10	CD68	11709.6	37
DSP-1001660014083-A-A11	CD3	10090.5	285
DSP-1001660014083-A-A12	CD68	5880.62	64
DSP-1001660014083-A-B01	CD3	12927.2	425
DSP-1001660014083-A-B02	CD68	9365	58
DSP-1001660014083-A-B03	CD3	11018.7	303
DSP-1001660014083-A-B04	CD68	3434.71	33
DSP-1001660014083-A-B05	CD3	3721.98	111
DSP-1001660014083-A-H03	CD68	4883.61	13
DSP-1001660014083-A-H04	CD20	11212.7	148
DSP-1001660014083-A-H05	CD68	9434.61	41
DSP-1001660014083-A-H06	CD20	26905.2	373
DSP-1001660014083-A-H07	CD68	2586.72	21
DSP-1001660014083-A-H08	CD20	2711.63	72
DSP-1001660014083-A-H09	CD68	5293.05	9
DSP-1001660014083-A-H10	CD20	8160.3	142
DSP-1001660014083-A-H11	CD68	10779.6	73
DSP-1001660014083-A-H12	CD20	22020.2	317
DSP-1001660014086-B-A02	CD20	12052.7	170
DSP-1001660014086-B-A03	CD68	5969.83	22
DSP-1001660014086-B-A04	CD20	17405.2	213
DSP-1001660014086-B-A05	CD68	6902.7	74
DSP-1001660014086-B-A06	CD20	7833.48	180
DSP-1001660014086-B-A07	CD68	2627.07	3
DSP-1001660014086-B-A08	CD20	11749.8	166
DSP-1001660014086-B-A09	CD68	5568.59	15
DSP-1001660014086-B-A10	CD20	19404.7	262
DSP-1001660014086-B-A11	CD68	5460.56	49
DSP-1001660014086-B-A12	CD20	3877.43	56
DSP-1001660014086-B-B01	CD68	12905.8	34
DSP-1001660014086-B-B02	CD3	17979.1	577
DSP-1001660014086-B-B03	CD68	7766.6	106
DSP-1001660014086-B-B04	CD3	23821.1	707
DSP-1001660014086-B-B05	CD68	5947.17	20
DSP-1001660014086-B-B06	CD3	7710.5	230
DSP-1001660014086-B-B07	CD68	3995.11	30
DSP-1001660014086-B-B08	CD3	11216.9	329
DSP-1001660014086-B-B09	CD68	13141.6	56
DSP-1001660014086-B-B10	CD3	23428.6	712
DSP-1001660014086-B-B11	CD68	3970.19	21
DSP-1001660014086-B-B12	CD3	5266.37	171
DSP-1001660008393-F-G02	CD68	7069.41	27
DSP-1001660008393-F-G03	CD20	8368.15	106
DSP-1001660008393-F-G04	CD68	12734.6	52
DSP-1001660008393-F-G05	CD20	83267.1	822
DSP-1001660008393-F-G06	CD68	6819.27	4
DSP-1001660008393-F-G07	CD20	31433.1	89
DSP-1001660008393-F-G08	CD68	10948.9	117
DSP-1001660008393-F-G09	CD20	33151.1	453
DSP-1001660008393-F-G10	CD68	6647.9	22
DSP-1001660008393-F-G11	CD20	20748.1	278
DSP-1001660008393-F-G12	CD68	10536.8	32
DSP-1001660008393-F-H01	CD20	53505.9	882
DSP-1001660008393-F-H02	CD68	10518.6	82
DSP-1001660008393-F-H03	CD20	7602.95	151
DSP-1001660008393-F-H04	CD68	3354.66	23
DSP-1001660008393-F-H05	CD20	10944.8	209
DSP-1001660008393-F-H06	CD68	6692.75	9
DSP-1001660008393-F-H07	CD20	16723	253
DSP-1001660008393-F-H08	CD68	8378.44	17
DSP-1001660008393-F-H09	CD20	33112	274
DSP-1001660008393-F-H10	CD68	17498.5	152
DSP-1001660008393-F-H11	CD20	25744.8	369
DSP-1001660008393-F-H12	CD68	3463.81	34
DSP-1001660009339-G-A02	CD20	17528.3	468
DSP-1001660009339-G-A03	CD68	12558.4	35
DSP-1001660009339-G-A04	CD20	40922.8	852
DSP-1001660009339-G-A05	CD68	7780.91	7
DSP-1001660009339-G-A06	CD20	34313.2	422
DSP-1001660009339-G-A07	CD68	8434.06	78
DSP-1001660009339-G-A08	CD20	8795.12	134
DSP-1001660009339-G-A09	CD68	5148.69	38
DSP-1001660009339-G-A10	CD20	7604.24	158
DSP-1001660009339-G-A11	CD68	4405.84	16
DSP-1001660009339-G-A12	CD20	41182.2	769
DSP-1001660009339-G-B01	CD68	8351.92	26
DSP-1001660009339-G-B02	CD20	31522.8	291
DSP-1001660009339-G-B03	CD68	11421.5	130
DSP-1001660009339-G-B04	CD20	20366.2	392
DSP-1001660009339-G-B05	CD68	5105.77	51
DSP-1001660009339-G-B06	CD20	9472.06	246
DSP-1001660009339-G-B07	CD68	4502.45	26
DSP-1001660009339-G-B08	CD20	16642.4	316
DSP-1001660009339-G-B09	CD68	9996.29	39
DSP-1001660009339-G-B10	CD20	61300.9	558
DSP-1001660009339-G-B11	CD68	7832.84	85
DSP-1001660009339-G-B12	CD20	18840.1	332
DSP-1001660009339-G-C01	CD68	5082.46	57
DSP-1001660009339-G-C02	CD20	14210.8	370
DSP-1001660009339-G-C03	CD3	16805.3	561
DSP-1001660009339-G-C04	CD3	11480.5	536
DSP-1001660009339-G-C05	CD3	13900.2	379
DSP-1001660009339-G-C06	CD3	7549.74	238
DSP-1001660009339-G-C07	CD3	4902.41	154
DSP-1001660009339-G-C08	CD3	15559.4	425
DSP-1001660009339-G-C09	CD3	13310	413
DSP-1001660009339-G-C10	CD3	6795.48	340
DSP-1001660009339-G-C11	CD3	9620.12	298
DSP-1001660009339-G-C12	CD3	12467.6	424
DSP-1001660009339-G-D01	CD3	14531.1	479
DSP-1001660009339-G-D02	CD3	12057	259
DSP-1001660009339-G-D03	CD3	27050.6	926
DSP-1001660009339-G-D04	CD3	17201.7	520
DSP-1001660009339-G-D05	CD3	14162.3	344
DSP-1001660009339-G-D06	CD3	9608.71	339
DSP-1001660009339-G-D07	CD3	19054.4	713
DSP-1001660009339-G-D08	CD3	18459.6	511
DSP-1001660009339-G-D09	CD68	7464.06	66
DSP-1001660009339-G-D10	CD20	21563.7	443
DSP-1001660009339-G-D11	CD3	7728.51	280
DSP-1001660009339-G-D12	CD68	7680.6	50
DSP-1001660009339-G-E01	CD20	23732.9	442
DSP-1001660009339-G-E02	CD3	16781.5	549
DSP-1001660009339-G-E03	CD3	8216.24	253
DSP-1001660009339-G-E04	CD3	15505.6	663
DSP-1001660009339-G-E05	CD3	24682.5	738
DSP-1001660009339-G-E06	CD3	15968.9	507
DSP-1001660009339-G-E07	CD68	14117.6	169
DSP-1001660009339-G-E08	CD20	8890.13	213
DSP-1001660009339-G-E09	CD68	4980.22	77
DSP-1001660009339-G-E10	CD20	21398.5	633
DSP-1001660009339-G-E11	CD68	6130.91	44
DSP-1001660009339-G-E12	CD20	16719.3	325
DSP-1001660009339-G-F01	CD68	8700.76	42
DSP-1001660009339-G-F02	CD20	26228	475
DSP-1001660009339-G-F03	CD68	12181.8	195
DSP-1001660009339-G-F04	CD20	8713.46	199
DSP-1001660009339-G-F05	CD68	8468.47	59
DSP-1001660009339-G-F06	CD20	6770.56	154
DSP-1001660009339-G-F07	CD3	14638.1	593
DSP-1001660009339-G-F08	CD3	4697.13	235
DSP-1001660009339-G-F09	CD3	2982.35	97
DSP-1001660009339-G-F10	CD68	10712.1	34
DSP-1001660009339-G-F11	CD20	39453.4	432
DSP-1001660009339-G-F12	CD68	8508.33	26
DSP-1001660009339-G-G01	CD20	44771	840
DSP-1001660009339-G-G02	CD68	7848.59	65
DSP-1001660009339-G-G03	CD20	5448.82	88
DSP-1001660009339-G-G04	CD68	4258.91	37
DSP-1001660009339-G-G05	CD20	7800.85	206
DSP-1001660009339-G-G06	CD3	23407.2	762
DSP-1001660009339-G-G07	CD3	8178.14	311
DSP-1001660009339-G-G08	CD68	4013.59	15
DSP-1001660009339-G-G09	CD20	16577.5	284
DSP-1001660009339-G-G10	CD3	6668.8	314
DSP-1001660009339-G-G11	CD3	11593.9	384
DSP-1001660009339-G-G12	CD3	8859.42	366
DSP-1001660009339-G-H01	CD3	10239.2	444
DSP-1001660009339-G-H02	CD68	9386.7	33
DSP-1001660009339-G-H03	CD20	26389.5	194
DSP-1001660009339-G-H04	CD3	9494.89	261
DSP-1001660009339-G-H05	CD3	9650.83	291
DSP-1001660009339-G-H06	CD68	7563.57	11
DSP-1001660009339-G-H07	CD20	19296.5	137
DSP-1001660009339-G-H08	CD68	5159.79	22
DSP-1001660009339-G-H09	CD20	14122.2	188
DSP-1001660009339-G-H10	CD68	7857.43	37
DSP-1001660009339-G-H11	CD20	24373.3	380
DSP-1001660009339-G-H12	CD68	5583.86	19
DSP-1001660008394-H-A02	CD20	35947.8	432
DSP-1001660008394-H-A03	CD68	10766.1	108
DSP-1001660008394-H-A04	CD20	5942.02	118
DSP-1001660008394-H-A05	CD68	4766.58	45
DSP-1001660008394-H-A06	CD20	31670.9	735
DSP-1001660008394-H-A07	CD68	6667.84	77
DSP-1001660008394-H-A08	CD20	12745.2	225
DSP-1001660008394-H-A09	CD68	2886.7	32
DSP-1001660008394-H-A10	CD20	25612.5	505
DSP-1001660008394-H-A11	CD68	13815.2	125
DSP-1001660008394-H-A12	CD20	15936.1	412
DSP-1001660008394-H-B01	CD3	8712.33	328
DSP-1001660008394-H-B02	CD68	4479.47	35
DSP-1001660008394-H-B03	CD20	12454.7	324
DSP-1001660008394-H-B04	CD68	6988.38	55
DSP-1001660008394-H-B05	CD20	19593.7	380
DSP-1001660008394-H-B06	CD68	9483.48	39
DSP-1001660008394-H-B07	CD20	32679.6	409
DSP-1001660008394-H-B08	CD68	14423.5	230
DSP-1001660008394-H-B09	CD20	7440.91	184
DSP-1001660008394-H-B10	CD68	15528.2	218
DSP-1001660008394-H-B11	CD20	9860.13	237
DSP-1001660008394-H-B12	CD68	5619.87	34
DSP-1001660008394-H-C01	CD20	15826.1	293
DSP-1001660008394-H-C02	CD68	8020.44	36
DSP-1001660008394-H-C03	CD20	30876.2	407
DSP-1001660008394-H-C04	CD3	8387.12	337
DSP-1001660008394-H-C05	CD3	12996.2	427
DSP-1001660008394-H-C06	CD3	11513.3	359
DSP-1001660008394-H-C07	CD68	5517.47	18
DSP-1001660008394-H-C08	CD20	22163.6	163
DSP-1001660008394-H-C09	CD68	2484	40
DSP-1001660008394-H-C10	CD20	9038.35	226
DSP-1001660008394-H-C11	CD68	7325.17	68
DSP-1001660008394-H-C12	CD20	7931.06	138
DSP-1001660008394-H-D01	CD68	7338.35	46
DSP-1001660008394-H-D02	CD20	31120	526
DSP-1001660008394-H-D03	CD68	4752.59	16
DSP-1001660008394-H-D04	CD20	19694.7	267
DSP-1001660008394-H-D05	CD68	5965.33	29
DSP-1001660008394-H-D06	CD20	55617.6	506
DSP-1001660008394-H-D07	CD68	5854.89	81
DSP-1001660008394-H-D08	CD20	7199.78	134
DSP-1001660008394-H-D09	CD68	4154.58	65
DSP-1001660008394-H-D10	CD20	6770.72	182
DSP-1001660008394-H-D11	CD68	4859.98	56
DSP-1001660008394-H-D12	CD20	10192.9	216
DSP-1001660008394-H-E01	CD68	5300.93	52
DSP-1001660008394-H-E02	CD20	10851.7	202
DSP-1001660008394-H-E03	CD3	9695.19	394
DSP-1001660008394-H-E04	CD3	29584.6	824
DSP-1001660008394-H-E05	CD3	11140.2	382
DSP-1001660008394-H-E06	CD3	8505.6	289
DSP-1001660008394-H-E07	CD3	13959.6	464
DSP-1001660008394-H-E08	CD3	17388.7	386
DSP-1001660008393-F-E06	Full ROI	94997.1	886
DSP-1001660008393-F-E07	Full ROI	30062.5	386
DSP-1001660008393-F-E08	Full ROI	31644.5	389
DSP-1001660008393-F-E09	Full ROI	29113.2	345
DSP-1001660008393-F-E10	Full ROI	45487.8	439
DSP-1001660008393-F-E11	Full ROI	28190.5	347
DSP-1001660008393-F-E12	CD68	12531.6	23
DSP-1001660008393-F-F01	CD68	12246.4	45
DSP-1001660008393-F-F02	CD68	6627.01	29
DSP-1001660008393-F-F03	CD68	11411.3	19
DSP-1001660008393-F-F04	CD68	5291.28	4
DSP-1001660008393-F-F05	CD68	10203.8	41
area of interest, AOI.
